# Supplementary material for: Acridinium 2-hy­droxy­benzoate
Source: Acta Crystallogr Sect E Struct Rep Online. 2010 Oct 31;66(Pt 11):o2996. doi: 10.1107/S160053681004345X (PMC3009090; doi:10.1107/S160053681004345X)
Supplement: Supplementary file 1 [file e-66-o2996-sup1.cif]

##############################################################################
###                                                                        ###
###        Electronic paper (Acta Crystallographica Section E)             ###
###                                                                        ###
##############################################################################
#                                                                            #
# This CIF contains the data in a paper accepted for publication in Acta     #
# Crystallographica Section E. It conforms to the requirements of Notes      #
# for Authors for Section E, and has been peer reviewed under the auspices   #
# of the IUCr Commission on Journals.                                        #
#                                                                            #
# Full details of the Crystallographic Information File format               #
# are given in the paper "The Crystallographic Information File (CIF):       #
# a New Standard Archive File for Crystallography" by S. R. Hall, F. H.      #
# Allen and I. D. Brown [Acta Cryst. (1991), A47, 655-685].                  #
#                                                                            #
# The current version of the core CIF dictionary is obtainable from          #
# ftp://ftp.iucr.org/pub/cif_core.dic. The current version number is 2.4.    #
#                                                                            #
# Software is freely available for graphical display of the structure(s) in  #
# this CIF.  For information consult the CIF home page http://www.iucr.org/  #
# cif/home.html                                                              #
#                                                                            #
# This file may be used for bona fide research purposes within the           #
# scientific community so long as proper attribution is given to the journal # 
# article from which it was obtained.                                        #
#                                                                            #
##############################################################################
                                             
data_I
_audit_creation_method     SHELXL97
_chemical_name_systematic
;
Acridinium 2-hydroxybenzoate
;
_chemical_name_common     ?
_chemical_formula_moiety     'C13 H10 N +, C7 H5 O3 -'
_chemical_formula_sum     'C20 H15 N O3'
_chemical_formula_iupac     'C13 H10 N + , C7 H5 O3 -'
_chemical_formula_weight     317.33
_chemical_melting_point     ?
_symmetry_cell_setting     monoclinic
_symmetry_space_group_name_H-M     'P 21/c'
_symmetry_space_group_name_Hall     -P2ybc
loop_
    _symmetry_equiv_pos_as_xyz
    'x, y, z'
    '-x, y+1/2, -z+1/2'
    '-x, -y, -z'
    'x, -y-1/2, z-1/2'
_cell_length_a     7.128(3)
_cell_length_b     9.472(3)
_cell_length_c     22.637(9)
_cell_angle_alpha     90.00
_cell_angle_beta     91.449(10)
_cell_angle_gamma     90.00
_cell_volume     1527.9(10)
_cell_formula_units_Z     4
_cell_measurement_reflns_used     1285
_cell_measurement_theta_min     2
_cell_measurement_theta_max     25
_cell_measurement_temperature     100(2)
_exptl_crystal_description     prism
_exptl_crystal_colour     light-orange
_exptl_crystal_size_max     0.30
_exptl_crystal_size_mid     0.25
_exptl_crystal_size_min     0.10
_exptl_crystal_density_diffrn     1.379
_exptl_crystal_density_meas     ?
_exptl_crystal_density_method     'not measured'
_exptl_crystal_F_000     664
_exptl_absorpt_coefficient_mu     0.093
_exptl_absorpt_correction_type     multi-scan
_exptl_absorpt_process_details     '(SADABS; Bruker, 2001)'
_exptl_absorpt_correction_T_min     0.9725
_exptl_absorpt_correction_T_max     0.9907
_exptl_special_details
;
;
_diffrn_ambient_temperature     100(2)
_diffrn_radiation_type     MoK\a
_diffrn_radiation_wavelength     0.71073
_diffrn_radiation_source     'fine-focus sealed tube'
_diffrn_radiation_monochromator     graphite
_diffrn_measurement_device_type     'Bruker SMART APEXII CCD area-detector'
_diffrn_measurement_method     '\f and \w scans'
_diffrn_detector_area_resol_mean     ?
_diffrn_reflns_number     10437
_diffrn_reflns_av_R_equivalents     0.0353
_diffrn_reflns_av_sigmaI/netI     0.0496
_diffrn_reflns_theta_min     1.80
_diffrn_reflns_theta_max     30.17
_diffrn_reflns_theta_full     30.17
_diffrn_measured_fraction_theta_max     0.993
_diffrn_measured_fraction_theta_full     0.993
_diffrn_reflns_limit_h_min     -10
_diffrn_reflns_limit_h_max     8
_diffrn_reflns_limit_k_min     -12
_diffrn_reflns_limit_k_max     13
_diffrn_reflns_limit_l_min     -32
_diffrn_reflns_limit_l_max     25
_diffrn_standards_number     ?
_diffrn_standards_interval_count     ?
_diffrn_standards_interval_time     ?
_diffrn_standards_decay_%     ?
_refine_special_details
;
Refinement of <i>F</i>^2^ against ALL reflections. The weighted <i>R</i>-factor
<i>wR</i> and goodness of fit <i>S</i> are based on <i>F</i>^2^, conventional
<i>R</i>-factors <i>R</i> are based on <i>F</i>, with <i>F</i> set to zero for
negative <i>F</i>^2^. The threshold expression of <i>F</i>^2^ >
\s(<i>F</i>^2^) is used only for calculating <i>R</i>-factors(gt) <i>etc</i>.
and is not relevant to the choice of reflections for refinement.
<i>R</i>-factors based on <i>F</i>^2^ are statistically about twice as large
as those based on <i>F</i>, and <i>R</i>- factors based on ALL data will be
even larger.
;
_reflns_number_total     4488
_reflns_number_gt     3161
_reflns_threshold_expression     I>2\s(I)
_refine_ls_structure_factor_coef     Fsqd
_refine_ls_matrix_type     full
_refine_ls_R_factor_all     0.0733
_refine_ls_R_factor_gt     0.0476
_refine_ls_wR_factor_gt     0.1152
_refine_ls_wR_factor_ref     0.1279
_refine_ls_goodness_of_fit_ref     1.037
_refine_ls_restrained_S_all     1.037
_refine_ls_number_reflns     4488
_refine_ls_number_parameters     241
_refine_ls_number_restraints     0
_refine_ls_hydrogen_treatment     mixed
_refine_ls_weighting_scheme     calc
_refine_ls_weighting_details
       'calc w = 1/[\s^2^(Fo^2^)+(0.0581P)^2^+0.2765P] where P=(Fo^2^+2Fc^2^)/3'
_atom_sites_solution_hydrogens     geom
_atom_sites_solution_primary     direct
_atom_sites_solution_secondary     difmap
_refine_ls_shift/su_max     0.000
_refine_ls_shift/su_mean     0.000
_refine_diff_density_max     0.374
_refine_diff_density_min     -0.238
_refine_ls_extinction_method     none
_refine_ls_extinction_coef     ?
loop_
    _atom_type_symbol
    _atom_type_description
    _atom_type_scat_dispersion_real
    _atom_type_scat_dispersion_imag
    _atom_type_scat_source
    'C' 'C' 0.0030 0.0020
                         'International Tables Vol C Tables 4.2.6.8 and 6.1.1.4'
    'H' 'H' 0.0000 0.0000
                         'International Tables Vol C Tables 4.2.6.8 and 6.1.1.4'
    'N' 'N' 0.0060 0.0030
                         'International Tables Vol C Tables 4.2.6.8 and 6.1.1.4'
    'O' 'O' 0.0110 0.0060
                         'International Tables Vol C Tables 4.2.6.8 and 6.1.1.4'
_computing_data_collection     'APEX2 (Bruker, 2005)'
_computing_cell_refinement     'SAINT (Bruker, 2005)'
_computing_data_reduction     'SAINT (Bruker, 2005)'
_computing_structure_solution     'SHELXS97 (Sheldrick, 2008)'
_computing_structure_refinement     'SHELXL97 (Sheldrick, 2008)'
_computing_molecular_graphics     'ORTEP-3 for Windows (Farrugia, 1997)'
_computing_publication_material     'WinGX (Farrugia, 1999)'
loop_
    _atom_site_type_symbol
    _atom_site_label
    _atom_site_fract_x
    _atom_site_fract_y
    _atom_site_fract_z
    _atom_site_U_iso_or_equiv
    _atom_site_adp_type
    _atom_site_calc_flag
    _atom_site_refinement_flags
    _atom_site_occupancy
    _atom_site_disorder_assembly
    _atom_site_disorder_group
    C C1 0.74651(19) 0.32545(14) 0.35776(6) 0.0186(3) Uani d . 1 . .
    C C2 0.73287(18) 0.43221(14) 0.30953(6) 0.0163(3) Uani d . 1 . .
    C C3 0.89699(18) 0.48889(14) 0.28532(6) 0.0183(3) Uani d . 1 . .
    C C4 0.8833(2) 0.59342(15) 0.24213(7) 0.0218(3) Uani d . 1 . .
    C C5 0.7091(2) 0.63934(16) 0.22190(7) 0.0228(3) Uani d . 1 . .
    C C6 0.5458(2) 0.58278(16) 0.24467(6) 0.0212(3) Uani d . 1 . .
    C C7 0.5587(2) 0.47998(15) 0.28815(6) 0.0186(3) Uani d . 1 . .
    C C8 0.70546(18) 0.32647(15) 0.01980(6) 0.0169(3) Uani d . 1 . .
    C C9 0.76980(18) 0.40801(15) 0.06919(6) 0.0171(3) Uani d . 1 . .
    C C10 0.81472(18) 0.54997(15) 0.06022(6) 0.0181(3) Uani d . 1 . .
    H H10 0.8588 0.6041 0.0919 0.022 Uiso calc R 1 . .
    C C11 0.79458(18) 0.61143(15) 0.00465(6) 0.0173(3) Uani d . 1 . .
    C C12 0.72746(17) 0.52574(15) -0.04321(6) 0.0171(3) Uani d . 1 . .
    C C13 0.70495(19) 0.58406(16) -0.10047(6) 0.0203(3) Uani d . 1 . .
    H H13 0.6604 0.5286 -0.1317 0.024 Uiso calc R 1 . .
    C C14 0.74913(19) 0.72240(16) -0.10951(7) 0.0236(3) Uani d . 1 . .
    H H14 0.7341 0.7608 -0.1471 0.028 Uiso calc R 1 . .
    C C15 0.8176(2) 0.80885(16) -0.06248(7) 0.0237(3) Uani d . 1 . .
    H H15 0.8473 0.9028 -0.0697 0.028 Uiso calc R 1 . .
    C C16 0.84006(19) 0.75551(15) -0.00700(7) 0.0207(3) Uani d . 1 . .
    H H16 0.8852 0.8130 0.0235 0.025 Uiso calc R 1 . .
    C C17 0.78718(19) 0.34000(16) 0.12514(6) 0.0210(3) Uani d . 1 . .
    H H17 0.8286 0.3909 0.1581 0.025 Uiso calc R 1 . .
    C C18 0.74345(19) 0.20068(16) 0.13068(7) 0.0228(3) Uani d . 1 . .
    H H18 0.7544 0.1576 0.1675 0.027 Uiso calc R 1 . .
    C C19 0.6817(2) 0.12079(16) 0.08115(7) 0.0236(3) Uani d . 1 . .
    H H19 0.6535 0.0256 0.0858 0.028 Uiso calc R 1 . .
    C C20 0.66274(19) 0.18115(15) 0.02653(6) 0.0203(3) Uani d . 1 . .
    H H20 0.6224 0.1277 -0.0058 0.024 Uiso calc R 1 . .
    N N1 0.68547(15) 0.38796(13) -0.03385(5) 0.0176(2) Uani d . 1 . .
    O O1 0.90825(14) 0.28524(12) 0.37528(5) 0.0275(3) Uani d . 1 . .
    O O2 0.59605(14) 0.28037(11) 0.37986(4) 0.0220(2) Uani d . 1 . .
    O O3 1.06952(14) 0.44374(11) 0.30336(5) 0.0261(3) Uani d . 1 . .
    H H1 0.647(3) 0.324(2) -0.0700(10) 0.053(6) Uiso d . 1 . .
    H H3 1.044(3) 0.376(3) 0.3363(11) 0.072(8) Uiso d . 1 . .
    H H4 0.994(3) 0.634(2) 0.2274(8) 0.034(5) Uiso d . 1 . .
    H H5 0.699(2) 0.7128(19) 0.1916(8) 0.029(5) Uiso d . 1 . .
    H H6 0.421(2) 0.6185(18) 0.2298(8) 0.028(5) Uiso d . 1 . .
    H H7 0.447(2) 0.4414(16) 0.3052(7) 0.018(4) Uiso d . 1 . .
loop_
    _atom_site_aniso_label
    _atom_site_aniso_U_11
    _atom_site_aniso_U_22
    _atom_site_aniso_U_33
    _atom_site_aniso_U_12
    _atom_site_aniso_U_13
    _atom_site_aniso_U_23
    C1 0.0232(7) 0.0150(6) 0.0173(6) 0.0020(5) -0.0033(5) -0.0012(5)
    C2 0.0197(7) 0.0127(6) 0.0163(6) 0.0005(5) -0.0011(5) -0.0011(5)
    C3 0.0179(6) 0.0156(6) 0.0214(7) 0.0018(5) -0.0011(5) -0.0039(5)
    C4 0.0241(7) 0.0174(7) 0.0241(8) -0.0019(5) 0.0046(6) -0.0002(6)
    C5 0.0320(8) 0.0176(7) 0.0189(7) 0.0014(6) 0.0013(6) 0.0006(6)
    C6 0.0240(7) 0.0203(7) 0.0191(7) 0.0041(6) -0.0035(5) 0.0001(5)
    C7 0.0194(7) 0.0177(7) 0.0185(7) 0.0007(5) -0.0010(5) -0.0008(5)
    C8 0.0128(6) 0.0197(7) 0.0182(7) 0.0010(5) 0.0010(5) -0.0011(5)
    C9 0.0135(6) 0.0209(7) 0.0168(7) 0.0014(5) -0.0004(5) -0.0025(5)
    C10 0.0150(6) 0.0202(7) 0.0189(7) 0.0011(5) -0.0016(5) -0.0043(5)
    C11 0.0132(6) 0.0185(7) 0.0202(7) 0.0017(5) 0.0000(5) -0.0019(5)
    C12 0.0125(6) 0.0196(7) 0.0193(7) 0.0021(5) 0.0007(5) -0.0009(5)
    C13 0.0179(7) 0.0253(7) 0.0177(7) 0.0016(5) -0.0006(5) -0.0011(6)
    C14 0.0196(7) 0.0282(8) 0.0229(7) 0.0042(6) 0.0001(5) 0.0055(6)
    C15 0.0206(7) 0.0188(7) 0.0315(8) 0.0017(5) -0.0001(6) 0.0028(6)
    C16 0.0177(7) 0.0183(7) 0.0262(8) 0.0008(5) -0.0010(5) -0.0027(6)
    C17 0.0191(7) 0.0257(8) 0.0181(7) 0.0014(5) -0.0007(5) -0.0019(6)
    C18 0.0211(7) 0.0268(8) 0.0206(7) 0.0012(6) 0.0006(5) 0.0039(6)
    C19 0.0217(7) 0.0210(7) 0.0282(8) -0.0005(5) 0.0016(6) 0.0013(6)
    C20 0.0183(7) 0.0203(7) 0.0225(7) -0.0019(5) 0.0003(5) -0.0033(5)
    N1 0.0158(5) 0.0195(6) 0.0176(6) 0.0008(4) 0.0000(4) -0.0032(5)
    O1 0.0222(5) 0.0288(6) 0.0311(6) 0.0049(4) -0.0045(4) 0.0095(5)
    O2 0.0231(5) 0.0232(5) 0.0197(5) -0.0012(4) -0.0018(4) 0.0050(4)
    O3 0.0178(5) 0.0223(6) 0.0381(7) 0.0019(4) -0.0009(4) 0.0022(5)
_geom_special_details
;
All e.s.d.'s (except the e.s.d. in the dihedral angle between two l.s. planes)
are estimated using the full covariance matrix. The cell e.s.d.'s are taken
into account individually in the estimation of e.s.d.'s in distances, angles
and torsion angles; correlations between e.s.d.'s in cell parameters are only
used when they are defined by crystal symmetry. An approximate (isotropic)
treatment of cell e.s.d.'s is used for estimating e.s.d.'s involving l.s.
planes.
;
loop_
    _geom_bond_atom_site_label_1
    _geom_bond_atom_site_label_2
    _geom_bond_site_symmetry_2
    _geom_bond_distance
    _geom_bond_publ_flag
    C1 O1 . 1.2681(17) ?
    C1 O2 . 1.2688(17) ?
    C1 C2 . 1.4895(19) ?
    C2 C7 . 1.3966(19) ?
    C2 C3 . 1.4105(19) ?
    C3 O3 . 1.3551(17) ?
    C3 C4 . 1.393(2) ?
    C4 C5 . 1.382(2) ?
    C4 H4 . 0.943(18) ?
    C5 C6 . 1.392(2) ?
    C5 H5 . 0.979(18) ?
    C6 C7 . 1.386(2) ?
    C6 H6 . 1.002(17) ?
    C7 H7 . 0.966(16) ?
    C8 N1 . 1.3511(18) ?
    C8 C20 . 1.419(2) ?
    C8 C9 . 1.4252(19) ?
    C9 C10 . 1.398(2) ?
    C9 C17 . 1.424(2) ?
    C10 C11 . 1.3901(19) ?
    C10 H10 . 0.9300 ?
    C11 C12 . 1.4268(19) ?
    C11 C16 . 1.429(2) ?
    C12 N1 . 1.3568(19) ?
    C12 C13 . 1.414(2) ?
    C13 C14 . 1.364(2) ?
    C13 H13 . 0.9300 ?
    C14 C15 . 1.420(2) ?
    C14 H14 . 0.9300 ?
    C15 C16 . 1.359(2) ?
    C15 H15 . 0.9300 ?
    C16 H16 . 0.9300 ?
    C17 C18 . 1.362(2) ?
    C17 H17 . 0.9300 ?
    C18 C19 . 1.414(2) ?
    C18 H18 . 0.9300 ?
    C19 C20 . 1.366(2) ?
    C19 H19 . 0.9300 ?
    C20 H20 . 0.9300 ?
    N1 H1 . 1.05(2) ?
    O3 H3 . 1.01(3) ?
loop_
    _geom_angle_atom_site_label_1
    _geom_angle_atom_site_label_2
    _geom_angle_atom_site_label_3
    _geom_angle_site_symmetry_1
    _geom_angle_site_symmetry_3
    _geom_angle
    _geom_angle_publ_flag
    O1 C1 O2 . . 123.12(13) ?
    O1 C1 C2 . . 118.37(12) ?
    O2 C1 C2 . . 118.51(12) ?
    C7 C2 C3 . . 118.74(13) ?
    C7 C2 C1 . . 121.00(12) ?
    C3 C2 C1 . . 120.25(12) ?
    O3 C3 C4 . . 118.87(13) ?
    O3 C3 C2 . . 121.19(13) ?
    C4 C3 C2 . . 119.94(13) ?
    C5 C4 C3 . . 120.18(13) ?
    C5 C4 H4 . . 120.2(11) ?
    C3 C4 H4 . . 119.6(11) ?
    C4 C5 C6 . . 120.56(14) ?
    C4 C5 H5 . . 120.5(10) ?
    C6 C5 H5 . . 119.0(10) ?
    C7 C6 C5 . . 119.50(14) ?
    C7 C6 H6 . . 121.3(10) ?
    C5 C6 H6 . . 119.2(10) ?
    C6 C7 C2 . . 121.07(13) ?
    C6 C7 H7 . . 120.7(9) ?
    C2 C7 H7 . . 118.2(9) ?
    N1 C8 C20 . . 119.78(12) ?
    N1 C8 C9 . . 119.74(13) ?
    C20 C8 C9 . . 120.47(13) ?
    C10 C9 C17 . . 123.32(13) ?
    C10 C9 C8 . . 118.52(13) ?
    C17 C9 C8 . . 118.15(13) ?
    C11 C10 C9 . . 121.02(13) ?
    C11 C10 H10 . . 119.5 ?
    C9 C10 H10 . . 119.5 ?
    C10 C11 C12 . . 118.28(13) ?
    C10 C11 C16 . . 123.25(13) ?
    C12 C11 C16 . . 118.46(13) ?
    N1 C12 C13 . . 119.90(13) ?
    N1 C12 C11 . . 119.98(12) ?
    C13 C12 C11 . . 120.12(13) ?
    C14 C13 C12 . . 119.43(13) ?
    C14 C13 H13 . . 120.3 ?
    C12 C13 H13 . . 120.3 ?
    C13 C14 C15 . . 121.19(14) ?
    C13 C14 H14 . . 119.4 ?
    C15 C14 H14 . . 119.4 ?
    C16 C15 C14 . . 120.57(14) ?
    C16 C15 H15 . . 119.7 ?
    C14 C15 H15 . . 119.7 ?
    C15 C16 C11 . . 120.24(14) ?
    C15 C16 H16 . . 119.9 ?
    C11 C16 H16 . . 119.9 ?
    C18 C17 C9 . . 120.34(13) ?
    C18 C17 H17 . . 119.8 ?
    C9 C17 H17 . . 119.8 ?
    C17 C18 C19 . . 120.86(14) ?
    C17 C18 H18 . . 119.6 ?
    C19 C18 H18 . . 119.6 ?
    C20 C19 C18 . . 121.03(14) ?
    C20 C19 H19 . . 119.5 ?
    C18 C19 H19 . . 119.5 ?
    C19 C20 C8 . . 119.13(13) ?
    C19 C20 H20 . . 120.4 ?
    C8 C20 H20 . . 120.4 ?
    C8 N1 C12 . . 122.44(12) ?
    C8 N1 H1 . . 118.3(12) ?
    C12 N1 H1 . . 119.1(12) ?
    C3 O3 H3 . . 104.2(14) ?
loop_
    _geom_torsion_atom_site_label_1
    _geom_torsion_atom_site_label_2
    _geom_torsion_atom_site_label_3
    _geom_torsion_atom_site_label_4
    _geom_torsion_site_symmetry_1
    _geom_torsion_site_symmetry_2
    _geom_torsion_site_symmetry_3
    _geom_torsion_site_symmetry_4
    _geom_torsion
    _geom_torsion_publ_flag
    O1 C1 C2 C7 . . . . 179.63(13) ?
    O2 C1 C2 C7 . . . . -1.2(2) ?
    O1 C1 C2 C3 . . . . -1.5(2) ?
    O2 C1 C2 C3 . . . . 177.62(12) ?
    C7 C2 C3 O3 . . . . -178.30(12) ?
    C1 C2 C3 O3 . . . . 2.8(2) ?
    C7 C2 C3 C4 . . . . 1.8(2) ?
    C1 C2 C3 C4 . . . . -177.04(13) ?
    O3 C3 C4 C5 . . . . 178.54(13) ?
    C2 C3 C4 C5 . . . . -1.6(2) ?
    C3 C4 C5 C6 . . . . 0.5(2) ?
    C4 C5 C6 C7 . . . . 0.2(2) ?
    C5 C6 C7 C2 . . . . 0.0(2) ?
    C3 C2 C7 C6 . . . . -1.1(2) ?
    C1 C2 C7 C6 . . . . 177.80(13) ?
    N1 C8 C9 C10 . . . . -1.41(18) ?
    C20 C8 C9 C10 . . . . 178.42(12) ?
    N1 C8 C9 C17 . . . . 179.33(12) ?
    C20 C8 C9 C17 . . . . -0.84(18) ?
    C17 C9 C10 C11 . . . . -179.78(12) ?
    C8 C9 C10 C11 . . . . 1.00(19) ?
    C9 C10 C11 C12 . . . . -0.26(19) ?
    C9 C10 C11 C16 . . . . -179.41(13) ?
    C10 C11 C12 N1 . . . . -0.11(18) ?
    C16 C11 C12 N1 . . . . 179.08(12) ?
    C10 C11 C12 C13 . . . . -179.99(12) ?
    C16 C11 C12 C13 . . . . -0.79(18) ?
    N1 C12 C13 C14 . . . . -179.43(12) ?
    C11 C12 C13 C14 . . . . 0.44(19) ?
    C12 C13 C14 C15 . . . . 0.1(2) ?
    C13 C14 C15 C16 . . . . -0.3(2) ?
    C14 C15 C16 C11 . . . . -0.1(2) ?
    C10 C11 C16 C15 . . . . 179.77(13) ?
    C12 C11 C16 C15 . . . . 0.62(19) ?
    C10 C9 C17 C18 . . . . -179.08(13) ?
    C8 C9 C17 C18 . . . . 0.14(19) ?
    C9 C17 C18 C19 . . . . 0.5(2) ?
    C17 C18 C19 C20 . . . . -0.5(2) ?
    C18 C19 C20 C8 . . . . -0.2(2) ?
    N1 C8 C20 C19 . . . . -179.31(12) ?
    C9 C8 C20 C19 . . . . 0.86(19) ?
    C20 C8 N1 C12 . . . . -178.74(12) ?
    C9 C8 N1 C12 . . . . 1.09(19) ?
    C13 C12 N1 C8 . . . . 179.55(12) ?
    C11 C12 N1 C8 . . . . -0.32(19) ?
loop_
    _geom_hbond_atom_site_label_D
    _geom_hbond_atom_site_label_H
    _geom_hbond_atom_site_label_A
    _geom_hbond_site_symmetry_A
    _geom_hbond_distance_DH
    _geom_hbond_distance_HA
    _geom_hbond_distance_DA
    _geom_hbond_angle_DHA
    _geom_hbond_publ_flag
    N1 H1 O1 4_565 1.05(2) 2.49(2) 3.100(2) 116.4(15) yes
    N1 H1 O2 4_565 1.05(2) 1.55(2) 2.5887(19) 174.8(18) yes
    O3 H3 O1 . 1.00(3) 1.58(2) 2.5141(19) 153(2) yes
    C10 H10 O1 2_755 0.9300 2.4900 3.294(2) 145.00 yes
    C18 H18 O3 2_745 0.9300 2.4600 3.135(2) 129.00 yes
    C14 H14 Cg1 4_575 0.9300 2.7600 3.644(2) 159.00 yes
    C17 H17 Cg1 . 0.9300 2.9100 3.716(2) 146.00 yes
data_global
_journal_date_recd_electronic     2010-09-26
_journal_date_accepted     2010-10-25
_journal_name_full     'Acta Crystallographica, Section E'
_journal_year     2010
_journal_volume     66
_journal_issue     11
_journal_page_first     o2996
_journal_page_last     o2996
_journal_paper_category     QO
_journal_coeditor_code     BQ2237
_publ_contact_author_name     'Hossein Eshtiagh-Hosseini'
_publ_contact_author_address
;
Department of Chemistry
School of Sciences
Ferdowsi University of Mashhad
Mashhad 917791436
Iran
;
_publ_contact_author_email     heshtiagh@ferdowsi.um.ac.ir
_publ_contact_author_fax     '+985118796416'
_publ_contact_author_phone     '+985118797022'
_publ_section_title
;
Acridinium 2-hydroxybenzoate
;
loop_
    _publ_author_name
    _publ_author_address
    'Eshtiagh-Hosseini, Hossein'
;
Department of Chemistry
School of Sciences
Ferdowsi University of Mashhad
Mashhad
Iran
;
    'Hassanpoor, Azam'
;
Department of Chemistry
School of Sciences
Ferdowsi University of Mashhad
Mashhad
Iran
;
    'Mirzaei, Masoud'
;
Department of Chemistry
School of Sciences
Ferdowsi University of Mashhad
Mashhad
Iran
;
    'Salimi, Ali R.'
;
Department of Chemistry
School of Sciences
Ferdowsi University of Mashhad
Mashhad
Iran
;
