# Supplementary material for: Acridinium 2-hy­droxy­benzoate
Source: Acta Crystallogr Sect E Struct Rep Online. 2010 Oct 31;66(Pt 11):o2996. doi: 10.1107/S160053681004345X (PMC3009090; doi:10.1107/S160053681004345X)
Supplement: Supplementary file 2 [file e-66-o2996-Isup2.hkl]

#
# h,k,l, Fc-squared, Fo-squared, sigma(Fo-squared) and status flag
#
data_I
_shelx_title ' 76 in P 21/c'
_shelx_refln_list_code          4
_shelx_F_calc_maximum      176.88
_exptl_crystal_F_000       663.90
_reflns_d_resolution_high  0.7072
 
loop_
 _symmetry_equiv_pos_as_xyz
 'x, y, z'
 '-x, y+1/2, -z+1/2'
 '-x, -y, -z'
 'x, -y-1/2, z-1/2'
 
_cell_length_a     7.1276
_cell_length_b     9.4724
_cell_length_c    22.6369
_cell_angle_alpha  90.000
_cell_angle_beta   91.449
_cell_angle_gamma  90.000
 
_shelx_F_squared_multiplier     1.000
 
loop_
 _refln_index_h
 _refln_index_k
 _refln_index_l
 _refln_F_squared_calc
 _refln_F_squared_meas
 _refln_F_squared_sigma
 _refln_observed_status
   1   0   0       49.70       31.06      1.81 o
   2   0   0    31286.54    30722.24    553.01 o
   3   0   0       30.28       20.97      5.95 o
   4   0   0      411.83      419.73     11.03 o
   5   0   0     1146.65     1069.85     49.45 o
   6   0   0      896.05      835.70     33.63 o
   7   0   0       90.83       72.96     11.73 o
   8   0   0      291.59      259.14     20.81 o
   9   0   0        6.00       10.68     10.26 o
  10   0   0       55.85       50.27     14.30 o
   1   1   0     2440.71     2493.67     32.25 o
   2   1   0     6371.24     6629.73     95.94 o
   3   1   0        4.24        7.78      2.09 o
   4   1   0     1054.64     1138.76     17.16 o
   5   1   0      118.74      109.60      4.42 o
   6   1   0        0.57        2.75      2.70 o
   7   1   0      264.41      278.64     14.04 o
   8   1   0       77.06       74.36      9.48 o
   9   1   0       11.89        9.53      6.32 o
  10   1   0      109.65      103.40     14.05 o
   0   2   0      282.36      275.69      9.86 o
   1   2   0        6.29        4.26      1.08 o
   2   2   0     1638.58     1595.96     21.93 o
   3   2   0       24.53       38.78      2.32 o
   4   2   0       64.71       65.41      2.92 o
   5   2   0      265.32      256.18      5.98 o
   6   2   0        7.83        5.68      3.46 o
   7   2   0        0.94        3.16      5.00 o
   8   2   0       90.86       88.87     10.77 o
   9   2   0       30.32       40.00      8.96 o
   1   3   0      266.95      272.71      5.19 o
   2   3   0      417.03      414.71      7.45 o
   3   3   0     3142.10     3339.42     44.62 o
   4   3   0       42.59       45.31      2.70 o
   5   3   0      172.97      172.39      6.09 o
   6   3   0        2.54       -2.86      7.34 o
   7   3   0       25.37       24.80      6.31 o
   8   3   0        5.82       -0.17      5.41 o
   9   3   0      128.49      160.85     13.73 o
   0   4   0      237.94      253.42     11.70 o
   1   4   0      185.46      194.81      5.83 o
   2   4   0     1867.99     2063.99     28.67 o
   3   4   0      599.67      651.31     11.51 o
   4   4   0      455.95      509.23     10.00 o
   5   4   0       59.89       60.76      7.75 o
   6   4   0      429.07      381.78     11.73 o
   7   4   0       25.09       16.86      6.50 o
   8   4   0      118.94      105.65     21.68 o
   9   4   0      116.38      117.62     12.58 o
   1   5   0     2159.07     2398.73     38.49 o
   2   5   0       85.89      103.02      6.29 o
   3   5   0      334.27      377.28      8.32 o
   4   5   0      119.13      121.29      4.81 o
   5   5   0        0.07       -0.58      2.80 o
   6   5   0        0.45       -1.68      3.26 o
   7   5   0      213.12      248.09     38.39 o
   8   5   0        0.14       -6.86      6.86 o
   9   5   0        2.32        7.70      7.22 o
   0   6   0      333.86      298.00     15.61 o
   1   6   0       62.86       81.84      4.71 o
   2   6   0       57.65       56.04      3.83 o
   3   6   0      170.43      187.43      5.88 o
   4   6   0       26.69       32.19      3.35 o
   5   6   0        3.68        1.58      3.89 o
   6   6   0        0.95       -2.57      4.67 o
   7   6   0        0.58        1.64      5.39 o
   8   6   0        0.01        1.83      5.88 o
   1   7   0      280.71      286.29      8.44 o
   2   7   0        4.51        4.71      3.25 o
   3   7   0        9.81        3.35      2.33 o
   4   7   0       54.56       52.60      4.27 o
   5   7   0       34.96       42.37     10.16 o
   6   7   0      107.05      111.10      7.99 o
   7   7   0       36.16       52.35     12.87 o
   8   7   0        6.82       20.73     10.31 o
   0   8   0      180.51      172.79     14.04 o
   1   8   0       21.02       15.40      2.97 o
   2   8   0       37.95       37.61      4.16 o
   3   8   0        0.47        1.41      3.00 o
   4   8   0      171.82      162.56      8.36 o
   5   8   0        0.44       -2.06      4.47 o
   6   8   0       71.25       77.50      9.13 o
   7   8   0       29.72       24.83      7.17 o
   8   8   0        0.61        2.44      9.52 o
   1   9   0      208.43      183.62     11.38 o
   2   9   0        8.51       11.76      5.25 o
   3   9   0      607.91      602.12     18.27 o
   4   9   0      114.64      120.05     11.38 o
   5   9   0       27.07       30.97      6.70 o
   6   9   0       16.80       12.68      6.51 o
   7   9   0       82.26      119.38     11.68 o
   0  10   0      258.91      248.46     19.18 o
   1  10   0       19.54       15.48      5.76 o
   2  10   0        6.79        5.79      5.57 o
   3  10   0        1.19        3.15      5.33 o
   4  10   0        9.17        2.90      8.80 o
   5  10   0       31.94       37.52     12.26 o
   6  10   0       31.51       31.97     12.38 o
   1  11   0        1.24        4.87     14.41 o
   2  11   0       10.49       14.37      6.65 o
   3  11   0      544.55      536.73     21.29 o
   4  11   0       35.84       53.09     14.06 o
   5  11   0       16.38       21.22     11.42 o
   0  12   0       20.91       42.46     12.50 o
   1  12   0        0.01        4.37      5.74 o
   2  12   0        4.34        8.09      7.75 o
   3  12   0       31.64       18.68      7.73 o
   4  12   0        7.77        2.70      9.43 o
   1  13   0       27.02       26.68      8.57 o
   2  13   0        5.87       -6.43      6.43 o
 -10   1   1       29.81       29.37      9.52 o
  -9   1   1       23.87       30.30      8.08 o
  -8   1   1        0.42       -3.39      5.36 o
  -7   1   1      114.05      106.30      9.37 o
  -6   1   1      406.40      388.24     10.91 o
  -5   1   1       12.17        6.19      1.74 o
  -4   1   1     3853.14     4109.38     72.36 o
  -3   1   1      184.91      192.50      4.44 o
  -2   1   1     7917.68     8882.07    270.56 o
  -1   1   1     3205.65     3260.05     41.92 o
   0   1   1     2852.35     3090.34    136.63 o
   1   1   1     2925.14     2984.82     34.35 o
   2   1   1     2618.42     2830.87     33.17 o
   3   1   1        0.11        1.37      0.75 o
   4   1   1       74.02       82.06      6.76 o
   5   1   1      166.68      158.19     10.41 o
   6   1   1      110.17      106.89      9.07 o
   7   1   1       25.46       28.33      6.39 o
   8   1   1      135.94      135.27     11.25 o
   9   1   1        1.73       12.18      6.76 o
  -9   2   1       43.40       62.35      9.76 o
  -8   2   1        5.90        3.88      5.83 o
  -7   2   1       22.99       20.01      6.26 o
  -6   2   1      354.55      368.02     10.98 o
  -5   2   1       18.95       24.06      3.55 o
  -4   2   1       77.19       90.04      5.22 o
  -3   2   1       31.43       37.25      3.81 o
  -2   2   1      145.68      152.11     26.13 o
  -1   2   1      124.14      134.67      3.38 o
   0   2   1       72.40       78.94      3.30 o
   1   2   1     3342.63     3344.37     43.14 o
   2   2   1      660.64      713.73     36.77 o
   3   2   1        2.13        2.07      1.06 o
   4   2   1      283.75      294.59      8.14 o
   5   2   1       78.73       78.84      6.44 o
   6   2   1      536.55      522.25     13.24 o
   7   2   1      207.87      184.29     14.46 o
   8   2   1       14.44       23.42      7.28 o
   9   2   1       10.74       15.72      6.94 o
  -9   3   1       90.24      101.14     11.94 o
  -8   3   1       49.58       66.74     11.34 o
  -7   3   1        1.82       -2.30      5.00 o
  -6   3   1      114.78      111.81      6.68 o
  -5   3   1       34.36       36.60      4.23 o
  -4   3   1       20.54       17.95      2.15 o
  -3   3   1       35.98       56.87      5.33 o
  -2   3   1       22.18       26.16      5.27 o
  -1   3   1      477.77      449.94      7.52 o
   0   3   1     1091.54     1156.42     48.72 o
   1   3   1      443.24      461.11      8.76 o
   2   3   1      303.96      304.56      7.55 o
   3   3   1       35.62       54.72      6.53 o
   4   3   1      308.00      317.67      6.82 o
   5   3   1        0.03       -1.63      2.15 o
   6   3   1       61.43       66.50      7.46 o
   7   3   1        4.59       10.40     10.99 o
   8   3   1        0.03       -7.05      8.47 o
   9   3   1        1.52        2.94      8.16 o
  -9   4   1        9.07       -0.68      7.32 o
  -8   4   1      234.81      237.54     14.69 o
  -7   4   1      244.09      243.98     11.43 o
  -6   4   1        8.95       10.17      4.91 o
  -5   4   1        0.01        4.79      1.98 o
  -4   4   1      840.16      867.30     14.79 o
  -3   4   1     1747.00     1859.06     26.74 o
  -2   4   1      702.05      800.18     12.88 o
  -1   4   1        0.00        0.48      1.33 o
   0   4   1       71.07       83.21      4.65 o
   1   4   1      288.16      298.35      8.64 o
   2   4   1        1.54        2.63      2.07 o
   3   4   1        7.48       10.92      2.38 o
   4   4   1        9.25        7.72      1.92 o
   5   4   1      414.90      393.87     11.09 o
   6   4   1       60.23       52.56      5.20 o
   7   4   1      347.37      335.63     15.67 o
   8   4   1       49.10       42.00      8.10 o
   9   4   1      352.39      329.68     18.30 o
  -9   5   1       32.73       34.48      8.93 o
  -8   5   1       44.25       41.66      8.38 o
  -7   5   1       31.00       25.02      9.31 o
  -6   5   1        4.48        3.05      3.55 o
  -5   5   1       27.15       30.30      3.23 o
  -4   5   1        8.34        7.19      2.52 o
  -3   5   1      219.50      232.35      6.32 o
  -2   5   1      264.65      275.21      6.48 o
  -1   5   1       76.20       68.00      3.84 o
   0   5   1     3731.21     4231.56    145.54 o
   1   5   1        0.80        1.42      2.75 o
   2   5   1      189.86      211.58      6.05 o
   3   5   1     1158.74     1196.11     18.76 o
   4   5   1      184.19      182.64      5.79 o
   5   5   1      130.23      125.33      6.69 o
   6   5   1       12.48        2.71      3.71 o
   7   5   1      153.35      173.81     18.16 o
   8   5   1       16.37       16.87      7.19 o
   9   5   1      462.23      464.05     21.49 o
  -8   6   1       22.74       20.47      7.11 o
  -7   6   1      308.04      308.27     13.17 o
  -6   6   1      133.47      115.79      8.26 o
  -5   6   1      792.93      788.52     18.27 o
  -4   6   1      175.73      185.99      6.38 o
  -3   6   1      219.14      249.43      6.87 o
  -2   6   1      404.16      436.94     20.84 o
  -1   6   1      594.83      602.58     12.81 o
   0   6   1     2620.11     2787.26     56.08 o
   1   6   1      790.07      831.61     33.56 o
   2   6   1       12.44       19.19      2.34 o
   3   6   1       86.63       86.82      4.17 o
   4   6   1        0.51        0.35      2.18 o
   5   6   1       48.82       45.90      5.18 o
   6   6   1      495.54      465.76     15.30 o
   7   6   1       50.97       50.23      6.25 o
   8   6   1        0.41       -2.23      5.56 o
  -8   7   1        0.01        1.16      9.87 o
  -7   7   1        0.00        9.87     14.04 o
  -6   7   1       34.00       37.30      5.73 o
  -5   7   1       32.65       40.89      6.57 o
  -4   7   1      269.27      266.69     13.77 o
  -3   7   1       58.30       59.19      3.96 o
  -2   7   1        1.54        2.67      2.20 o
  -1   7   1        1.27        5.54      2.27 o
   0   7   1      290.50      280.69     11.39 o
   1   7   1       41.48       42.98      4.02 o
   2   7   1       68.29       60.62      4.50 o
   3   7   1       87.13      105.80      4.84 o
   4   7   1       18.41       22.72      3.52 o
   5   7   1       51.89       61.93     11.30 o
   6   7   1       30.64       54.70     16.12 o
   7   7   1        0.01       -3.80      5.23 o
   8   7   1        1.85        4.83      9.40 o
  -8   8   1        1.02       10.45     10.55 o
  -7   8   1       18.29       26.34      7.22 o
  -6   8   1        0.04       -5.95      5.95 o
  -5   8   1        2.11       10.44      5.19 o
  -4   8   1        0.93       -0.15      2.92 o
  -3   8   1       22.78       25.90      4.04 o
  -2   8   1       52.58       48.78      4.44 o
  -1   8   1       17.74       21.67      6.65 o
   0   8   1       67.88       62.43      7.96 o
   1   8   1        4.79        1.21      2.46 o
   2   8   1       62.79       75.61      5.35 o
   3   8   1      340.75      340.71     10.83 o
   4   8   1        7.25        1.73      3.54 o
   5   8   1       55.85       56.96      7.57 o
   6   8   1        4.58        6.89      8.10 o
   7   8   1       38.26       25.98     11.98 o
   8   8   1        1.30       -4.97      9.08 o
  -7   9   1        2.31        2.86      9.13 o
  -6   9   1        0.08       -4.89      4.89 o
  -5   9   1        1.72       -4.67      4.67 o
  -4   9   1       49.02       48.18     11.19 o
  -3   9   1      763.20      745.45     23.50 o
  -2   9   1      358.05      342.83     15.06 o
  -1   9   1       23.70       17.00      5.48 o
   0   9   1        0.00        0.51      4.11 o
   1   9   1       22.40       22.22      5.84 o
   2   9   1        0.65        2.95      3.30 o
   3   9   1     1333.05     1366.24     27.62 o
   4   9   1      199.99      224.38      9.55 o
   5   9   1       16.08        6.07      5.18 o
   6   9   1        3.26       -1.81      6.91 o
   7   9   1       74.06       82.30     13.22 o
  -6  10   1       29.67       23.29     11.49 o
  -5  10   1       19.95       11.10     10.15 o
  -4  10   1       54.40       44.85      7.98 o
  -3  10   1      108.72      133.32     11.01 o
  -2  10   1      242.40      221.76     13.11 o
  -1  10   1      268.26      242.10     13.13 o
   0  10   1        8.58       17.35      6.31 o
   1  10   1       84.78       60.78      8.31 o
   2  10   1      496.03      520.21     19.72 o
   3  10   1      161.18      170.78     12.05 o
   4  10   1      298.61      278.33     21.63 o
   5  10   1      118.84      123.52     17.71 o
   6  10   1        2.40       13.87     10.83 o
  -5  11   1      116.23      101.69     17.81 o
  -4  11   1        0.29       11.27     10.38 o
  -3  11   1        0.64        9.78      6.42 o
  -2  11   1       39.50       43.50      8.00 o
  -1  11   1       46.17       38.15      7.65 o
   0  11   1        2.92        0.21      5.08 o
   1  11   1       13.12       28.37      7.00 o
   2  11   1      175.00      176.39     12.92 o
   3  11   1       89.04       80.01     10.99 o
   4  11   1       10.17        0.91      9.41 o
   5  11   1        2.87       -8.62      9.01 o
  -4  12   1        0.08        1.57     10.27 o
  -3  12   1        3.11       -2.06      6.27 o
  -2  12   1        2.46        6.58      6.37 o
  -1  12   1       17.04       10.88      6.87 o
   0  12   1       20.62       35.38      8.29 o
   1  12   1       36.28       27.99     17.74 o
   2  12   1        4.08        0.49      6.09 o
   3  12   1        0.47        7.49      6.85 o
   4  12   1       15.91       14.39     11.04 o
  -2  13   1        0.04       -7.75      7.75 o
  -1  13   1       78.75       76.28     17.38 o
   0  13   1        0.04       -5.92      5.92 o
   1  13   1       49.85       37.63     10.71 o
   2  13   1       12.77       15.51      7.96 o
 -10   0   2        0.30       15.68     11.77 o
  -9   0   2       45.13       39.33     12.65 o
  -8   0   2        1.82       -5.08      5.08 o
  -7   0   2      545.10      536.25     27.55 o
  -6   0   2      377.97      353.42     18.35 o
  -5   0   2      849.71      783.38     18.95 o
  -4   0   2       77.49       96.28      5.50 o
  -3   0   2     1565.14     1638.10     32.40 o
  -2   0   2    23514.66    23538.73    585.45 o
  -1   0   2      453.25      482.40     13.90 o
   0   0   2     2238.85     2118.94     54.69 o
   1   0   2     1849.00     1937.41     29.18 o
   2   0   2    10084.36    10610.63    192.03 o
   3   0   2      111.18      117.06      4.08 o
   4   0   2        2.53       -0.92      1.51 o
   5   0   2       93.80       99.31      5.20 o
   6   0   2     3579.97     3638.08    104.63 o
   7   0   2      232.17      251.21     18.35 o
   8   0   2      686.19      593.98     31.05 o
   9   0   2       38.10       44.46     12.52 o
  10   0   2      228.92      190.46     22.60 o
 -10   1   2        7.46       10.09      7.37 o
  -9   1   2        0.00        4.42      6.22 o
  -8   1   2       37.76       42.38     15.18 o
  -7   1   2        2.52       -0.22      4.80 o
  -6   1   2        1.53        5.14      3.33 o
  -5   1   2       61.28       57.52      3.84 o
  -4   1   2     7392.13     7828.98    100.72 o
  -3   1   2       13.39       13.97      1.69 o
  -2   1   2    20206.55    21080.79    267.44 o
  -1   1   2      231.74      236.91      5.36 o
   0   1   2       67.37       34.68      1.44 o
   1   1   2      548.27      546.81      7.70 o
   2   1   2      167.91      187.90      5.63 o
   3   1   2      347.67      373.03      8.20 o
   4   1   2      119.96      114.47      4.67 o
   5   1   2       16.85       17.98      5.13 o
   6   1   2      894.54      853.76     26.34 o
   7   1   2       30.66       24.56      6.25 o
   8   1   2       56.57       55.52      8.97 o
   9   1   2       51.61       70.06     10.16 o
  -9   2   2        0.12        7.13      6.88 o
  -8   2   2       72.62       63.19     10.04 o
  -7   2   2       10.27       18.06      5.90 o
  -6   2   2      204.08      228.16     13.36 o
  -5   2   2       83.50       86.21      3.92 o
  -4   2   2     1268.07     1389.50     20.89 o
  -3   2   2      390.50      417.09     16.84 o
  -2   2   2     3725.55     3951.08     51.41 o
  -1   2   2     1185.05     1213.40     16.79 o
   0   2   2     7006.51     7866.00    341.13 o
   1   2   2      165.69      158.40      3.74 o
   2   2   2       19.98       13.47      1.74 o
   3   2   2     2788.81     2904.27     38.69 o
   4   2   2      134.03      149.18     14.36 o
   5   2   2      175.39      158.55      6.59 o
   6   2   2      363.60      324.59     10.00 o
   7   2   2       88.30       87.19      9.17 o
   8   2   2        9.88        9.29      6.08 o
   9   2   2       83.55       92.08     11.45 o
  -9   3   2       47.94       58.44      9.96 o
  -8   3   2       14.15       16.64      8.22 o
  -7   3   2       41.70       45.98     11.37 o
  -6   3   2      158.38      160.63      7.67 o
  -5   3   2       10.87       13.51      2.73 o
  -4   3   2       38.60       48.84      3.04 o
  -3   3   2     1548.07     1641.59     23.70 o
  -2   3   2      523.76      587.04      9.85 o
  -1   3   2       16.72       19.70      1.70 o
   0   3   2       12.29       14.66      4.22 o
   1   3   2     1692.84     1661.72     26.13 o
   2   3   2       17.68       17.19      1.77 o
   3   3   2      239.14      289.21      6.12 o
   4   3   2      881.28      882.38     17.58 o
   5   3   2        1.57        3.49      3.75 o
   6   3   2       48.25       50.48      7.41 o
   7   3   2       21.77       18.03      6.05 o
   8   3   2       12.46       17.50     13.11 o
   9   3   2        3.88       -0.87      6.66 o
  -9   4   2      273.73      282.14     26.28 o
  -8   4   2       23.76       23.49      8.21 o
  -7   4   2       10.16       14.51      4.57 o
  -6   4   2        1.65       -5.41      6.06 o
  -5   4   2      113.49      109.84      4.75 o
  -4   4   2       12.82       12.91      2.21 o
  -3   4   2        4.37        5.32      1.98 o
  -2   4   2       31.93       37.86      2.89 o
  -1   4   2     2906.25     3076.38     47.36 o
   0   4   2      172.94      207.27      9.68 o
   1   4   2     1129.00     1168.11     22.51 o
   2   4   2        0.55        1.49      1.26 o
   3   4   2      588.11      581.06     10.41 o
   4   4   2       45.14       44.73      2.80 o
   5   4   2       29.87       28.73      3.94 o
   6   4   2        0.21        2.36      3.26 o
   7   4   2      427.50      389.76     16.66 o
   8   4   2      225.95      233.91     14.60 o
   9   4   2      128.67      120.25     22.91 o
  -9   5   2        0.19        0.70      6.83 o
  -8   5   2        3.25        3.78      5.82 o
  -7   5   2        3.29        2.01      4.00 o
  -6   5   2      308.32      300.28     13.64 o
  -5   5   2        7.58        3.86      2.32 o
  -4   5   2       50.78       53.02      3.58 o
  -3   5   2     1188.60     1234.75     19.45 o
  -2   5   2       12.71       10.59      3.59 o
  -1   5   2     2499.53     2727.16     43.08 o
   0   5   2      965.17     1002.05     37.84 o
   1   5   2     1017.47     1163.13     26.12 o
   2   5   2     1012.40     1030.18     16.13 o
   3   5   2      190.70      230.05      6.85 o
   4   5   2      590.51      613.76     11.73 o
   5   5   2      258.18      277.11      9.62 o
   6   5   2      265.72      243.45      9.77 o
   7   5   2      202.92      237.01     10.35 o
   8   5   2      546.18      542.84     21.57 o
   9   5   2       15.44       30.99      9.07 o
  -8   6   2       14.58       23.92      7.60 o
  -7   6   2        4.35        0.69      4.24 o
  -6   6   2        7.47        9.36      4.17 o
  -5   6   2       87.72       90.48      5.10 o
  -4   6   2       48.44       43.72      3.76 o
  -3   6   2      422.14      440.77      9.60 o
  -2   6   2      531.73      558.30     14.80 o
  -1   6   2      303.54      328.24      8.40 o
   0   6   2       14.70       20.91      9.73 o
   1   6   2       16.41       20.16      6.12 o
   2   6   2       40.76       36.91      2.74 o
   3   6   2       10.46        8.67      2.29 o
   4   6   2       64.41       65.70      4.03 o
   5   6   2      212.90      198.75      8.56 o
   6   6   2       27.17       27.35      5.00 o
   7   6   2        7.22        0.84      4.23 o
   8   6   2       22.83       18.77      7.02 o
  -8   7   2        1.06        5.24     15.78 o
  -7   7   2       31.73       26.92      9.38 o
  -6   7   2      294.18      278.07     11.24 o
  -5   7   2       19.83       22.65      6.07 o
  -4   7   2        1.82        3.14      2.83 o
  -3   7   2        1.43        0.84      2.24 o
  -2   7   2        8.18        8.98      2.58 o
  -1   7   2      182.12      188.32      6.44 o
   0   7   2       50.64       53.93      3.36 o
   1   7   2       21.84       23.21      4.26 o
   2   7   2        7.73        5.72      2.64 o
   3   7   2        2.94        2.38      2.32 o
   4   7   2       80.55       81.38      4.90 o
   5   7   2      114.22      134.50     15.80 o
   6   7   2       21.65       52.98     29.22 o
   7   7   2        9.05        5.95      6.01 o
   8   7   2        1.51        6.12      9.65 o
  -8   8   2       12.18        3.76      9.38 o
  -7   8   2        6.45       14.70      9.03 o
  -6   8   2        0.50       -0.12      5.00 o
  -5   8   2        2.59        4.48      4.33 o
  -4   8   2       18.16       17.56      3.67 o
  -3   8   2       68.55       77.36      6.40 o
  -2   8   2       18.67       14.52      4.76 o
  -1   8   2        0.67       -2.91      2.91 o
   0   8   2       18.68       13.06      4.49 o
   1   8   2       25.75       16.73      5.48 o
   2   8   2       28.04       31.35      7.31 o
   3   8   2      125.52      122.22      6.88 o
   4   8   2       71.38       80.41      6.13 o
   5   8   2        1.75        4.52      4.87 o
   6   8   2       39.19       42.02      7.76 o
   7   8   2        1.13        1.65      6.24 o
   8   8   2       21.96       21.76     11.29 o
  -7   9   2        1.03       -4.56      8.04 o
  -6   9   2       18.11       17.36      9.60 o
  -5   9   2       15.23        6.52      8.20 o
  -4   9   2       35.97       31.42     11.79 o
  -3   9   2      106.44      139.18     10.48 o
  -2   9   2        1.33       -2.71      4.48 o
  -1   9   2       73.40       42.45      6.86 o
   0   9   2       40.45       37.21     10.07 o
   1   9   2      122.03      102.28      6.25 o
   2   9   2       90.04       88.16      6.25 o
   3   9   2      260.24      248.57     10.01 o
   4   9   2      104.68      110.50      9.38 o
   5   9   2        0.16        2.26      5.14 o
   6   9   2       84.65       90.88     10.08 o
   7   9   2        1.71       -2.11     12.34 o
  -6  10   2        0.78        2.08      8.66 o
  -5  10   2        6.36       12.93     10.13 o
  -4  10   2      120.27      120.23     10.73 o
  -3  10   2      487.19      505.03     19.70 o
  -2  10   2       19.53       14.21      5.96 o
  -1  10   2       15.42        6.60      5.27 o
   0  10   2       27.32       17.29      6.05 o
   1  10   2      116.66       93.23      9.61 o
   2  10   2      302.24      313.59     15.25 o
   3  10   2       22.27       17.46      6.11 o
   4  10   2      110.84      122.69     16.60 o
   5  10   2        1.31       10.61      9.91 o
   6  10   2        5.01       13.33     10.36 o
  -5  11   2      170.31      202.06     22.06 o
  -4  11   2      205.35      167.23     20.46 o
  -3  11   2        2.56       -0.25     10.66 o
  -2  11   2      161.60      147.97     13.67 o
  -1  11   2        1.43       -1.77      4.80 o
   0  11   2        8.23        8.93      5.61 o
   1  11   2        6.22        1.80      9.06 o
   2  11   2       62.56       62.17      9.11 o
   3  11   2       71.83       78.39      9.96 o
   4  11   2       21.43       27.39     11.72 o
   5  11   2       63.14       84.34     16.78 o
  -4  12   2       39.45       37.12     13.46 o
  -3  12   2        0.43       -5.83      5.83 o
  -2  12   2       14.59       19.43      7.24 o
  -1  12   2       16.22       13.05      6.44 o
   0  12   2       38.35       21.27      7.23 o
   1  12   2        6.36       -3.38      5.56 o
   2  12   2        1.50        5.29      6.02 o
   3  12   2      114.91      139.78     12.77 o
   4  12   2       20.01       40.41     13.95 o
  -2  13   2       17.15       24.20      8.74 o
  -1  13   2        3.61        9.52      8.70 o
   0  13   2       62.71       76.52     16.21 o
   1  13   2        7.84        5.72      7.12 o
   2  13   2        2.90       13.88      7.64 o
  -9   1   3        0.70       -5.03      5.03 o
  -8   1   3        2.10        9.54     11.05 o
  -7   1   3        1.22        3.11      4.82 o
  -6   1   3     3900.21     3837.15     55.74 o
  -5   1   3       91.63       79.65      3.78 o
  -4   1   3     2519.71     2682.73     37.07 o
  -3   1   3       38.80       38.72      2.31 o
  -2   1   3     6180.17     6561.51    156.75 o
  -1   1   3     4150.67     4212.49     62.37 o
   0   1   3    12822.58    12725.53    332.63 o
   1   1   3      821.24      801.84     12.84 o
   2   1   3     1517.19     1466.91     23.43 o
   3   1   3       10.15       12.37      2.53 o
   4   1   3      307.81      290.29      7.61 o
   5   1   3      220.96      214.67      6.90 o
   6   1   3      429.81      447.16     25.62 o
   7   1   3        0.02        7.57      5.16 o
   8   1   3       72.91       60.99      9.02 o
   9   1   3       28.20       19.51      7.69 o
  -9   2   3       36.05       36.32      8.88 o
  -8   2   3      686.08      626.47     22.87 o
  -7   2   3        5.70        4.55      5.43 o
  -6   2   3     2660.13     2647.23     45.27 o
  -5   2   3       41.38       58.72      7.39 o
  -4   2   3     1583.50     1701.49     24.97 o
  -3   2   3     1250.96     1350.36     22.91 o
  -2   2   3     1101.94     1156.79     16.79 o
  -1   2   3     1580.92     1561.75     27.96 o
   0   2   3     1527.90     1781.44     33.98 o
   1   2   3     2684.76     2746.52     51.71 o
   2   2   3      750.61      760.92     11.42 o
   3   2   3      183.76      243.08     37.44 o
   4   2   3       30.65       36.33      3.34 o
   5   2   3      180.61      176.29      6.53 o
   6   2   3       23.80       33.13      7.35 o
   7   2   3      261.35      229.91     16.63 o
   8   2   3        3.02        9.37      6.05 o
   9   2   3        0.58        3.24      6.58 o
  -9   3   3        0.32       -0.10      7.05 o
  -8   3   3       25.49       35.92      8.11 o
  -7   3   3      186.52      170.26      8.55 o
  -6   3   3       33.44       38.02      4.76 o
  -5   3   3      153.60      174.36     11.31 o
  -4   3   3     1034.80     1090.64     17.51 o
  -3   3   3       43.86       65.65      7.46 o
  -2   3   3      883.28      938.01     14.41 o
  -1   3   3      455.58      478.33      8.03 o
   0   3   3      326.87      370.73     28.90 o
   1   3   3       44.33       44.32      2.17 o
   2   3   3       48.12       45.06      2.19 o
   3   3   3      783.12      863.82     13.57 o
   4   3   3      196.62      190.55      7.22 o
   5   3   3       89.55       89.50     10.90 o
   6   3   3       17.32       27.00      4.08 o
   7   3   3       34.13       33.12      6.97 o
   8   3   3        9.91       15.03      6.76 o
   9   3   3       41.13       35.58     10.61 o
  -9   4   3       86.71      110.72     13.64 o
  -8   4   3       12.63       12.35      6.54 o
  -7   4   3      130.19      124.15      7.83 o
  -6   4   3       91.60       81.34      6.24 o
  -5   4   3      340.12      363.74      9.94 o
  -4   4   3        0.01        0.34      1.73 o
  -3   4   3       75.93       69.57      4.07 o
  -2   4   3      953.40     1008.73     15.69 o
  -1   4   3     2318.31     2428.23     38.07 o
   0   4   3      438.57      442.31     12.03 o
   1   4   3      364.52      369.51     12.67 o
   2   4   3      284.72      305.64      6.41 o
   3   4   3        0.58       -1.91      1.91 o
   4   4   3      122.76      122.30      4.19 o
   5   4   3      210.16      234.57      8.52 o
   6   4   3      186.43      163.33      7.82 o
   7   4   3       10.13        8.07      5.63 o
   8   4   3      146.00      150.81     14.40 o
   9   4   3        0.27        1.25      6.99 o
  -9   5   3       52.97       61.29     10.20 o
  -8   5   3        3.34        6.88      8.56 o
  -7   5   3        1.88        0.56      3.86 o
  -6   5   3       87.38       85.46      6.65 o
  -5   5   3        0.77        2.60      2.31 o
  -4   5   3       98.30       99.68      6.97 o
  -3   5   3      189.26      194.67      7.73 o
  -2   5   3      440.30      473.65      9.21 o
  -1   5   3      459.38      443.34      9.74 o
   0   5   3      187.12      193.89     10.90 o
   1   5   3      216.93      224.58     14.17 o
   2   5   3       61.80       73.23      4.19 o
   3   5   3      222.60      194.47      8.48 o
   4   5   3       17.01       10.99      2.55 o
   5   5   3      566.63      566.01     14.25 o
   6   5   3      992.35      947.93     21.21 o
   7   5   3      662.12      660.34     22.48 o
   8   5   3      141.02      160.31     12.83 o
   9   5   3      299.27      269.39     17.06 o
  -8   6   3       11.55       14.91      6.80 o
  -7   6   3       62.78       55.10      6.71 o
  -6   6   3        1.42        3.67      4.85 o
  -5   6   3        1.03        3.54      2.73 o
  -4   6   3      504.20      491.87     15.80 o
  -3   6   3      382.39      422.40     11.32 o
  -2   6   3       46.03       63.91      4.07 o
  -1   6   3        8.22        8.20      1.94 o
   0   6   3       20.80       28.11      4.50 o
   1   6   3      862.43      873.71     22.00 o
   2   6   3       17.96       19.57      2.49 o
   3   6   3      368.84      349.11      8.21 o
   4   6   3      218.18      211.50      6.56 o
   5   6   3      333.51      336.44     11.01 o
   6   6   3       31.64       29.02      6.03 o
   7   6   3      205.66      219.70     12.25 o
   8   6   3       19.11       26.97      7.40 o
  -8   7   3        2.43       -0.39      6.72 o
  -7   7   3       45.36       43.84      6.47 o
  -6   7   3      247.26      253.24     18.72 o
  -5   7   3       48.09       59.21      5.97 o
  -4   7   3        1.42        0.06      2.66 o
  -3   7   3      208.55      229.73     20.70 o
  -2   7   3       29.21       24.33      3.14 o
  -1   7   3       37.60       44.11      3.30 o
   0   7   3      278.69      295.89      8.08 o
   1   7   3      279.12      286.83     23.23 o
   2   7   3       35.22       28.11      3.69 o
   3   7   3      503.55      484.84     11.20 o
   4   7   3       24.37       35.19      7.06 o
   5   7   3       18.53       21.65      5.76 o
   6   7   3       28.68       24.15      6.47 o
   7   7   3       11.75       14.66      6.40 o
   8   7   3        0.20       -8.72      8.72 o
  -8   8   3        3.42       10.95     10.21 o
  -7   8   3       27.86       47.33      8.52 o
  -6   8   3       83.33       92.28      7.94 o
  -5   8   3        4.30        4.17      4.18 o
  -4   8   3       51.54       65.00      4.95 o
  -3   8   3      101.50       80.89      8.34 o
  -2   8   3      269.76      288.94     18.61 o
  -1   8   3      227.80      215.66     10.95 o
   0   8   3      624.35      690.91     20.80 o
   1   8   3      251.13      240.43     21.11 o
   2   8   3      164.46      168.47      7.81 o
   3   8   3      152.69      154.34      7.66 o
   4   8   3      238.23      238.24     10.09 o
   5   8   3        0.89        0.74      5.08 o
   6   8   3      154.20      159.26     11.74 o
   7   8   3       12.41        4.28      7.06 o
  -6   9   3        0.65        6.77      8.69 o
  -5   9   3       55.91       46.90     11.79 o
  -4   9   3       22.75       30.09      6.50 o
  -3   9   3       88.47       74.47      8.41 o
  -2   9   3       99.72      118.93     18.37 o
  -1   9   3      139.70      111.30     12.41 o
   0   9   3       22.50       13.77      5.44 o
   1   9   3      488.29      465.56     13.14 o
   2   9   3       13.24       16.44      3.89 o
   3   9   3       28.17       32.13      4.99 o
   4   9   3      227.99      222.25     12.57 o
   5   9   3       21.99       26.07      6.76 o
   6   9   3       69.05       79.92     11.22 o
   7   9   3      140.73      130.30     12.25 o
  -6  10   3        3.20       -5.05      8.00 o
  -5  10   3        4.37        6.77      9.27 o
  -4  10   3        2.18       -4.54      4.54 o
  -3  10   3      540.72      571.13     23.19 o
  -2  10   3        6.81        6.01      5.31 o
  -1  10   3        2.52        8.16      5.50 o
   0  10   3       26.23       28.56      6.41 o
   1  10   3       60.15       49.52      9.16 o
   2  10   3        0.85       -1.31      4.92 o
   3  10   3      319.21      348.94     15.92 o
   4  10   3        1.11       -3.64      7.64 o
   5  10   3      153.49      188.75     20.30 o
   6  10   3       42.54       39.10     13.11 o
  -5  11   3       53.65       53.69     14.67 o
  -4  11   3       76.16       89.54     10.68 o
  -3  11   3      429.42      416.97     18.99 o
  -2  11   3       27.17       26.82      7.24 o
  -1  11   3        1.69       -4.52      5.03 o
   0  11   3        0.00        3.65      6.06 o
   1  11   3        0.31       -3.08      5.04 o
   2  11   3      156.56      164.95     12.69 o
   3  11   3      428.92      485.61     48.46 o
   4  11   3       96.90       99.39     17.51 o
   5  11   3        0.85        0.79      9.46 o
  -4  12   3       15.68        7.32     11.38 o
  -3  12   3       19.43       13.89      7.10 o
  -2  12   3       14.62       13.91      7.37 o
  -1  12   3       14.27       15.37      8.83 o
   0  12   3       64.73       85.58     10.66 o
   1  12   3       71.93       96.94     11.08 o
   2  12   3       13.93       22.58      7.25 o
   3  12   3       44.77       38.64      8.91 o
   4  12   3        5.43        4.38     10.34 o
  -2  13   3      158.20      239.43     17.03 o
  -1  13   3        0.70        3.47      6.67 o
   0  13   3       25.35       33.62      9.17 o
   1  13   3        5.47       -1.18      6.55 o
   2  13   3        0.02       -8.04      8.04 o
  -9   0   4        2.48        1.13      8.51 o
  -8   0   4       22.44       24.60     10.22 o
  -7   0   4      222.45      213.51     18.37 o
  -6   0   4      883.24      860.02     39.49 o
  -5   0   4      235.56      230.65      9.08 o
  -4   0   4        7.21       -2.61      2.61 o
  -3   0   4        1.84        0.98      1.61 o
  -2   0   4     1836.97     1799.18     34.84 o
  -1   0   4      106.81      108.81      3.91 o
   0   0   4      455.02      416.09     13.01 o
   1   0   4        0.03        0.22      1.31 o
   2   0   4      237.46      191.75      5.27 o
   3   0   4      522.51      563.37     12.45 o
   4   0   4     1667.53     1796.81     48.18 o
   5   0   4      419.83      396.28     19.32 o
   6   0   4     1138.08     1130.89     41.56 o
   7   0   4       47.46       33.64      9.56 o
   8   0   4      882.53      788.04     36.82 o
   9   0   4       87.53       99.55     16.76 o
  -9   1   4        0.04        0.18      6.26 o
  -8   1   4        0.03       -4.35     12.59 o
  -7   1   4      255.32      240.15     17.85 o
  -6   1   4       91.56       99.54      6.02 o
  -5   1   4      493.26      451.34      9.58 o
  -4   1   4     1911.38     2120.54     30.21 o
  -3   1   4      306.60      311.68      6.55 o
  -2   1   4     7940.13     8504.36    108.06 o
  -1   1   4     4431.99     4482.03     57.51 o
   0   1   4     9084.56     8935.55    162.44 o
   1   1   4     5612.52     5661.37     82.97 o
   2   1   4      109.11      105.11      3.90 o
   3   1   4     1314.41     1332.08     22.35 o
   4   1   4      243.26      241.43      7.82 o
   5   1   4        8.50        0.00      3.12 o
   6   1   4       16.98       10.88      6.17 o
   7   1   4      141.84      139.18     21.03 o
   8   1   4       21.90       12.63      6.17 o
   9   1   4       12.97       15.76      6.89 o
  -9   2   4       49.52       63.58     10.31 o
  -8   2   4      153.11      149.80     17.38 o
  -7   2   4       14.60       17.90      6.10 o
  -6   2   4     2005.88     2000.54     36.11 o
  -5   2   4        8.41       10.56      2.33 o
  -4   2   4     1911.99     2010.14     29.05 o
  -3   2   4       68.42       71.86      3.23 o
  -2   2   4       39.90       39.24      6.60 o
  -1   2   4      765.89      760.13     11.41 o
   0   2   4     9701.84    10681.26    156.31 o
   1   2   4      719.88      717.16     14.96 o
   2   2   4      441.56      469.69      9.41 o
   3   2   4      303.40      340.15      8.11 o
   4   2   4      806.52      869.90     16.87 o
   5   2   4       18.39       22.69      3.11 o
   6   2   4     1452.30     1336.83     33.20 o
   7   2   4       13.24        4.78      7.69 o
   8   2   4       45.60       47.80      8.90 o
   9   2   4       29.57       28.93      8.44 o
  -9   3   4       30.15       40.76      9.30 o
  -8   3   4      309.10      288.78     19.96 o
  -7   3   4        1.60        7.33      3.89 o
  -6   3   4      712.41      702.21     16.98 o
  -5   3   4      760.36      766.83     14.15 o
  -4   3   4      507.58      593.67     11.79 o
  -3   3   4     1473.62     1582.98     23.24 o
  -2   3   4       80.21      102.69      3.50 o
  -1   3   4       70.54       62.70      2.46 o
   0   3   4     2730.05     3117.26    184.50 o
   1   3   4       34.13       31.43      1.88 o
   2   3   4      131.10      113.72      3.53 o
   3   3   4        9.50        9.78      4.53 o
   4   3   4       33.26       38.19      3.84 o
   5   3   4       46.51       41.13      4.04 o
   6   3   4      392.05      380.19     11.18 o
   7   3   4       38.58       27.41      7.11 o
   8   3   4       77.79       82.90      9.97 o
   9   3   4       28.99       29.82      8.59 o
  -9   4   4        7.61       14.52      7.85 o
  -8   4   4        0.98        2.92      5.72 o
  -7   4   4        9.71       15.96      4.43 o
  -6   4   4      313.01      263.63      9.97 o
  -5   4   4       69.77       74.99      4.92 o
  -4   4   4        5.35        6.14      2.00 o
  -3   4   4     1176.53     1331.94     20.46 o
  -2   4   4        0.56        4.06      1.65 o
  -1   4   4      329.59      370.02      8.16 o
   0   4   4     1364.10     1565.12    113.74 o
   1   4   4       89.33       81.90      3.67 o
   2   4   4        7.31        8.23      2.97 o
   3   4   4       32.07       37.42      2.53 o
   4   4   4        4.46        7.01      1.71 o
   5   4   4        7.23       10.69      3.36 o
   6   4   4        0.82        1.33      3.39 o
   7   4   4       56.72       70.24      8.78 o
   8   4   4        5.72        5.14      6.52 o
   9   4   4       79.40       72.80     11.07 o
  -9   5   4        0.13       -1.44      6.57 o
  -8   5   4        1.01        1.47      5.80 o
  -7   5   4       14.04        8.47      4.46 o
  -6   5   4      184.57      167.22     13.01 o
  -5   5   4        2.87        5.53      2.52 o
  -4   5   4        8.29        6.42      2.28 o
  -3   5   4      865.75      928.91     15.71 o
  -2   5   4      128.24      123.34      4.38 o
  -1   5   4      123.69      121.24      4.45 o
   0   5   4      385.44      444.87     21.64 o
   1   5   4       21.88       29.27      4.08 o
   2   5   4      107.62      117.25     10.07 o
   3   5   4     1160.17     1171.07     18.40 o
   4   5   4       69.02       61.92      3.71 o
   5   5   4      518.71      491.43     14.64 o
   6   5   4      650.33      641.54     35.65 o
   7   5   4       19.09       12.71      6.04 o
   8   5   4       98.83      102.48     10.96 o
   9   5   4        6.18       19.84     15.63 o
  -8   6   4        1.69        3.38      6.42 o
  -7   6   4       10.00       15.10      4.98 o
  -6   6   4       42.76       39.52      5.58 o
  -5   6   4      128.91      130.92      8.96 o
  -4   6   4      288.21      284.80      8.12 o
  -3   6   4       14.45       13.62      3.00 o
  -2   6   4       14.07       13.59      2.45 o
  -1   6   4      139.09      156.52      7.52 o
   0   6   4        7.99       12.98      3.46 o
   1   6   4      113.13      100.14     14.31 o
   2   6   4       16.55       12.53      2.02 o
   3   6   4     2557.41     2536.77     36.08 o
   4   6   4       77.22       80.86      4.24 o
   5   6   4      265.97      289.76     10.34 o
   6   6   4      140.81      138.12      7.94 o
   7   6   4      104.19      101.98      7.84 o
   8   6   4       35.95       46.73      8.63 o
  -8   7   4       49.89       55.53      9.54 o
  -7   7   4      156.84      150.04     11.70 o
  -6   7   4       64.15       59.58      7.80 o
  -5   7   4      574.57      568.00     14.85 o
  -4   7   4       83.56       81.03      4.95 o
  -3   7   4      727.39      747.18     14.28 o
  -2   7   4       20.38       13.81      5.99 o
  -1   7   4       13.43       11.51      2.09 o
   0   7   4      365.84      413.91     21.12 o
   1   7   4       60.28       60.35      6.01 o
   2   7   4       14.83       14.57      3.20 o
   3   7   4      134.82      163.06     20.80 o
   4   7   4       72.53       72.81      5.50 o
   5   7   4       20.14       20.65      5.66 o
   6   7   4        0.81        0.22      4.77 o
   7   7   4       29.95       18.90      6.44 o
   8   7   4        1.54        2.46     10.05 o
  -7   8   4        3.69        8.51      5.63 o
  -6   8   4       80.61       74.14      9.32 o
  -5   8   4        0.37        2.07      4.14 o
  -4   8   4       43.41       41.92      7.04 o
  -3   8   4      859.27      790.59     17.86 o
  -2   8   4      618.36      548.50     18.41 o
  -1   8   4      219.69      186.10     10.47 o
   0   8   4      310.87      284.18     21.75 o
   1   8   4        0.43        5.13      4.03 o
   2   8   4        5.36       -1.01      4.67 o
   3   8   4      168.26      177.67      8.21 o
   4   8   4        8.20       12.59      7.57 o
   5   8   4        9.72        9.57      5.37 o
   6   8   4        3.08       -2.38      6.62 o
   7   8   4       22.59       33.76      7.81 o
  -7   9   4       10.49       21.12     11.14 o
  -6   9   4       27.63       33.79     11.37 o
  -5   9   4       21.70       22.36      9.99 o
  -4   9   4      135.26      120.27      9.96 o
  -3   9   4      360.92      341.97     15.37 o
  -2   9   4      226.74      186.08     11.59 o
  -1   9   4       70.92       33.55      6.33 o
   0   9   4       15.69       10.87      4.72 o
   1   9   4        0.52       -0.29      4.64 o
   2   9   4       18.61       11.34      3.90 o
   3   9   4      112.78      114.30      7.31 o
   4   9   4       22.74       24.55      6.16 o
   5   9   4      364.33      362.74     16.52 o
   6   9   4        8.02       14.61      6.52 o
   7   9   4      220.54      227.67     15.00 o
  -6  10   4        3.07        6.02      8.82 o
  -5  10   4       13.95       20.86     10.66 o
  -4  10   4      121.41      112.17     10.82 o
  -3  10   4      159.31      157.40     11.72 o
  -2  10   4        6.50        4.72      6.49 o
  -1  10   4        2.57        7.81      6.00 o
   0  10   4        1.22        2.21      5.12 o
   1  10   4        7.80        3.89      5.93 o
   2  10   4       24.86       18.99      6.28 o
   3  10   4        6.38        6.69      5.23 o
   4  10   4       12.36        6.49      8.92 o
   5  10   4       94.36      116.59     17.38 o
   6  10   4        7.81        3.23     10.56 o
  -5  11   4        4.40       16.26     11.19 o
  -4  11   4       94.33       93.30     10.89 o
  -3  11   4        6.73        5.09      6.09 o
  -2  11   4       25.57       31.29      7.58 o
  -1  11   4        7.25        7.43      5.61 o
   0  11   4        0.25       -2.93      5.09 o
   1  11   4        0.25        2.27      5.67 o
   2  11   4        0.62       -4.58      4.58 o
   3  11   4      102.37      113.04     11.09 o
   4  11   4        5.65       14.26     10.39 o
   5  11   4       29.18       28.38     12.05 o
  -4  12   4      181.56      180.29     21.93 o
  -3  12   4        0.00       -1.55      6.20 o
  -2  12   4       54.95       54.19     10.57 o
  -1  12   4       45.09       53.68     13.74 o
   0  12   4      106.35      105.34     11.71 o
   1  12   4       53.84       56.21     11.77 o
   2  12   4       63.08       74.66     11.51 o
   3  12   4       33.72       21.49     12.13 o
   4  12   4       19.82       15.69     11.88 o
  -2  13   4      148.41      217.92     22.88 o
  -1  13   4        0.67       -1.26     13.39 o
   0  13   4       70.19      104.01     12.27 o
   1  13   4        8.91       -1.40      6.51 o
  -9   1   5        0.06        1.02      5.84 o
  -8   1   5       46.28       60.31      9.37 o
  -7   1   5        2.70        0.65      4.98 o
  -6   1   5      319.89      295.86      8.25 o
  -5   1   5        3.71        4.25      2.00 o
  -4   1   5      811.42      875.69     18.93 o
  -3   1   5      186.62      206.81      5.27 o
  -2   1   5     3661.79     3554.32     46.77 o
  -1   1   5      910.54      943.41     13.75 o
   0   1   5     2394.60     2312.34     43.17 o
   1   1   5      121.79      109.05      5.18 o
   2   1   5      434.70      461.86      7.52 o
   3   1   5     1043.94     1121.97     19.49 o
   4   1   5      938.36     1021.78     18.74 o
   5   1   5       90.56       91.77      4.34 o
   6   1   5      324.77      315.14     13.49 o
   7   1   5       42.37       44.97      7.52 o
   8   1   5       42.15       41.20      7.91 o
   9   1   5        2.52       11.67      7.55 o
  -9   2   5      152.20      169.07     14.21 o
  -8   2   5      467.68      422.04     19.10 o
  -7   2   5       10.78       24.59      4.68 o
  -6   2   5      639.24      686.42     13.80 o
  -5   2   5       42.75       42.94      3.35 o
  -4   2   5     2459.71     2569.11     36.16 o
  -3   2   5      593.71      669.69     11.63 o
  -2   2   5       12.41       11.44      1.92 o
  -1   2   5       20.19       17.90      1.49 o
   0   2   5    13269.15    12972.24    232.25 o
   1   2   5        0.01        3.14      0.99 o
   2   2   5      837.07      882.69     20.71 o
   3   2   5      458.03      503.10     10.75 o
   4   2   5      532.74      560.92     12.34 o
   5   2   5       46.95       44.04      4.33 o
   6   2   5        7.56       13.24      5.09 o
   7   2   5        7.09        7.32      5.41 o
   8   2   5        3.60        3.94      5.95 o
   9   2   5        0.57        7.09      6.65 o
  -9   3   5       34.13       32.90     12.09 o
  -8   3   5      680.10      701.44     54.38 o
  -7   3   5      136.16      140.49      8.04 o
  -6   3   5       18.83       21.29      4.32 o
  -5   3   5      563.63      553.83     11.44 o
  -4   3   5       25.43       29.96      2.83 o
  -3   3   5      982.99     1081.09     19.70 o
  -2   3   5        7.14        4.45      1.39 o
  -1   3   5      229.29      219.68      4.83 o
   0   3   5     6644.78     7187.11    166.49 o
   1   3   5       61.35       61.45      4.59 o
   2   3   5       43.04       35.77      2.60 o
   3   3   5      485.95      520.03      9.23 o
   4   3   5       15.29       14.71      2.71 o
   5   3   5      114.45      122.19      6.06 o
   6   3   5      427.02      373.26     12.75 o
   7   3   5       36.75       36.77      7.13 o
   8   3   5       15.85        9.19      9.28 o
   9   3   5        5.93        6.62      6.83 o
  -9   4   5       34.85       43.88      9.33 o
  -8   4   5        0.80        5.72      6.17 o
  -7   4   5      143.67      147.50      8.51 o
  -6   4   5       10.33        9.94      3.83 o
  -5   4   5       43.83       36.41      3.46 o
  -4   4   5      197.93      192.05      8.13 o
  -3   4   5      158.09      198.66      5.83 o
  -2   4   5       75.28       94.71      3.84 o
  -1   4   5      174.48      213.01      5.60 o
   0   4   5      232.03      253.30     10.60 o
   1   4   5      346.42      404.84     11.44 o
   2   4   5      328.98      364.02      8.22 o
   3   4   5       10.96       14.82      1.97 o
   4   4   5      126.70      109.96      5.77 o
   5   4   5      676.20      676.52     15.71 o
   6   4   5      363.26      351.00     11.19 o
   7   4   5      854.14      820.89     25.79 o
   8   4   5       90.28       63.39      9.51 o
   9   4   5       85.15       88.39     11.56 o
  -9   5   5       73.56       75.03     11.48 o
  -8   5   5        2.62        3.49      6.11 o
  -7   5   5       46.98       45.16      6.00 o
  -6   5   5      125.13      122.31      7.98 o
  -5   5   5       67.43       58.50      4.29 o
  -4   5   5        2.21        4.30      3.18 o
  -3   5   5      545.49      537.47     10.73 o
  -2   5   5       13.07       10.05      1.99 o
  -1   5   5      139.10      133.35      4.57 o
   0   5   5        1.28       -0.70      2.74 o
   1   5   5       41.44       37.11      4.28 o
   2   5   5       71.07       78.53      4.12 o
   3   5   5       57.09       55.97      4.67 o
   4   5   5      128.85      117.02      4.54 o
   5   5   5      124.90      152.91     20.15 o
   6   5   5      180.18      206.78     19.09 o
   7   5   5      319.45      295.09     14.61 o
   8   5   5      134.87      151.90     12.24 o
   9   5   5      423.60      424.86     20.58 o
  -8   6   5        2.16       -1.72      5.82 o
  -7   6   5        0.22        2.33      4.33 o
  -6   6   5      146.10      132.17      8.00 o
  -5   6   5       24.42       20.96      3.54 o
  -4   6   5       50.20       51.63      3.98 o
  -3   6   5      490.56      527.23     17.54 o
  -2   6   5       46.72       47.86      4.06 o
  -1   6   5      129.77      115.34     11.42 o
   0   6   5        0.80        2.52      5.91 o
   1   6   5      824.35      762.52     20.09 o
   2   6   5      841.43      824.42     15.67 o
   4   6   5      190.23      194.76      8.16 o
   5   6   5      927.88      940.46     20.65 o
   6   6   5      138.53      141.07      8.25 o
   7   6   5      475.52      465.92     38.32 o
   8   6   5        2.33        2.49      5.94 o
  -8   7   5       37.06       35.10      8.90 o
  -7   7   5       94.88       97.20      8.15 o
  -6   7   5       52.48       59.36      6.55 o
  -5   7   5       64.29       66.04      7.37 o
  -4   7   5       58.62       55.57      5.24 o
  -3   7   5        0.00       -0.40      2.56 o
  -2   7   5      371.41      383.31     22.54 o
  -1   7   5      222.99      222.68     10.70 o
   0   7   5       87.56       89.38     15.86 o
   1   7   5      108.62      115.88     13.65 o
   2   7   5      924.38      898.11     23.60 o
   3   7   5     1041.32     1034.48     21.33 o
   4   7   5      987.24      970.64     23.01 o
   5   7   5      224.58      215.24     12.00 o
   6   7   5        5.31        2.64      5.67 o
   7   7   5        5.54       -2.52      5.04 o
   8   7   5        0.99       -0.46      9.14 o
  -7   8   5      226.93      209.42     11.21 o
  -6   8   5       20.98       23.81      6.88 o
  -5   8   5      305.31      311.14      9.73 o
  -4   8   5      249.59      235.95      8.25 o
  -3   8   5       28.25       36.25      6.33 o
  -2   8   5      500.56      453.21     16.59 o
  -1   8   5      389.14      353.87     24.58 o
   0   8   5      284.02      307.65     26.48 o
   1   8   5      153.14      159.81      9.61 o
   2   8   5       20.58       17.71      3.76 o
   3   8   5       62.30       85.59     11.46 o
   4   8   5       83.29       84.27      8.30 o
   5   8   5      101.43      115.22      9.96 o
   6   8   5      166.41      171.28     17.48 o
   7   8   5       46.09       46.01      8.72 o
  -7   9   5        2.56        8.61      9.06 o
  -5   9   5       20.63       32.42      9.98 o
  -4   9   5        0.39       -3.36     11.99 o
  -3   9   5      150.43      169.85     14.58 o
  -2   9   5       67.86       58.49      7.77 o
  -1   9   5        3.59        3.02      7.79 o
   0   9   5      419.40      428.04     28.16 o
   1   9   5        4.22        7.38      4.61 o
   2   9   5       12.81       10.32      3.75 o
   3   9   5       10.22       10.52      5.85 o
   4   9   5       74.26       71.13      8.29 o
   5   9   5      116.28      117.09     10.66 o
   6   9   5        7.54       19.00      6.80 o
   7   9   5      374.18      416.67     24.11 o
  -6  10   5        2.94        9.27     10.04 o
  -5  10   5       12.83       20.76     10.27 o
  -4  10   5       26.45       25.89      6.92 o
  -3  10   5       97.59       97.23     22.79 o
  -2  10   5       19.96       16.78      5.98 o
  -1  10   5       23.31       22.34      6.25 o
   0  10   5       36.69       27.50      9.72 o
   1  10   5       44.00       36.68      7.05 o
   2  10   5        2.82       -6.47      6.47 o
   3  10   5       31.82       43.31      5.81 o
   4  10   5       57.46       71.00      8.63 o
   5  10   5       29.00       24.95      6.98 o
   6  10   5       71.21       62.97      9.82 o
  -5  11   5        0.97       -8.76      8.76 o
  -4  11   5       69.08       63.06      9.52 o
  -3  11   5      288.90      271.00     23.16 o
  -2  11   5       20.48       13.17      6.29 o
  -1  11   5       10.74       17.02     12.25 o
   0  11   5       15.64        9.12      7.65 o
   1  11   5       90.02       93.03     10.47 o
   2  11   5       18.22       11.56      6.44 o
   3  11   5        7.11        5.25      6.35 o
   4  11   5        0.59       -2.36      8.94 o
   5  11   5       36.29       40.53     13.65 o
  -4  12   5      200.61      229.22     23.98 o
  -3  12   5      191.37      208.12     15.21 o
  -2  12   5       84.01       99.14     11.77 o
  -1  12   5       37.55       42.81      9.00 o
   0  12   5       29.22       43.83      8.73 o
   1  12   5       15.40        9.14      9.51 o
   2  12   5       37.47       32.16      8.33 o
   3  12   5      133.22      163.60     21.08 o
   4  12   5        5.35       -5.47      9.72 o
  -1  13   5       17.88       13.76      8.74 o
   0  13   5      185.44      225.05     16.43 o
   1  13   5        2.55        0.39      6.84 o
  -9   0   6        5.51       -0.29      9.36 o
  -8   0   6        7.28        3.45      7.98 o
  -7   0   6        0.08       -3.10      6.85 o
  -6   0   6       68.78       60.75      6.18 o
  -5   0   6        4.53        5.90      3.18 o
  -4   0   6      419.39      393.94     12.17 o
  -3   0   6      431.13      423.82     12.04 o
  -2   0   6       54.14       68.73      3.95 o
  -1   0   6      152.06      164.15      5.59 o
   0   0   6     1011.98     1043.29     29.95 o
   1   0   6     2643.23     2547.24     66.66 o
   2   0   6      152.06      155.92      5.11 o
   3   0   6     2052.59     2198.30     42.15 o
   4   0   6      954.89     1037.41     51.05 o
   5   0   6       48.66       50.72      8.09 o
   6   0   6       97.87      109.21     11.95 o
   7   0   6      102.88      114.45     14.29 o
   8   0   6        0.50       -2.19      7.87 o
   9   0   6      246.82      287.02     24.71 o
  -9   1   6        0.00        5.13      6.93 o
  -8   1   6        6.65        6.24     11.86 o
  -7   1   6       16.12       15.89      4.28 o
  -6   1   6      205.74      183.71      7.45 o
  -5   1   6      246.82      232.64      6.75 o
  -4   1   6      504.58      533.80     10.54 o
  -3   1   6      501.05      498.36      9.39 o
  -2   1   6      435.48      440.40      8.10 o
  -1   1   6      946.18      868.65     15.50 o
   0   1   6       13.94        6.36      1.70 o
   1   1   6     1196.98     1229.87     24.15 o
   2   1   6     2278.81     2370.13     36.22 o
   3   1   6      193.07      187.22      8.18 o
   4   1   6     2251.05     2351.64     38.13 o
   5   1   6        6.82        9.66      2.38 o
   6   1   6      212.13      202.78     11.25 o
   7   1   6        1.18        4.27      4.59 o
   8   1   6       13.37       17.01      7.07 o
   9   1   6       11.81        1.71      6.18 o
  -9   2   6        2.83       13.34      7.18 o
  -8   2   6       16.91       13.55      6.61 o
  -7   2   6      695.62      666.39     17.31 o
  -6   2   6      917.66      901.13     21.48 o
  -5   2   6      388.38      388.46      9.13 o
  -4   2   6      441.07      477.09      9.91 o
  -3   2   6      851.32      902.93     14.80 o
  -2   2   6      435.54      514.56      9.21 o
  -1   2   6     2046.81     2122.91     28.89 o
   0   2   6     1768.79     1709.72     33.67 o
   1   2   6     1624.71     1601.33     25.26 o
   2   2   6     2350.47     2459.52     37.75 o
   3   2   6      125.05      122.94      3.38 o
   4   2   6      127.83      128.54      5.57 o
   5   2   6       42.18       41.79      3.74 o
   6   2   6      178.51      180.82     10.69 o
   7   2   6      169.08      142.15     10.78 o
   8   2   6        0.04        2.12      5.12 o
   9   2   6        8.65       -1.94      6.28 o
  -9   3   6       20.94       24.04      8.30 o
  -8   3   6      937.61      930.89     29.82 o
  -7   3   6        2.92        5.91      3.87 o
  -6   3   6      536.71      562.78     12.36 o
  -5   3   6        0.82        1.23      2.15 o
  -4   3   6      419.34      443.49      9.59 o
  -3   3   6       96.11      109.23      4.41 o
  -2   3   6      104.88      110.97      7.95 o
  -1   3   6       37.30       45.96      2.57 o
   0   3   6     8949.82     9615.90    141.08 o
   1   3   6      227.77      229.72      5.39 o
   2   3   6      250.35      233.32     10.13 o
   3   3   6      532.18      579.70     10.12 o
   4   3   6      907.44      913.67     18.04 o
   5   3   6      455.81      442.34     11.67 o
   6   3   6      567.08      546.60     14.02 o
   7   3   6       41.59       28.65      6.72 o
   8   3   6       30.28       22.72     11.11 o
   9   3   6        0.50       -1.85      6.50 o
  -9   4   6       19.88       33.85     14.01 o
  -8   4   6       13.47        8.71      7.61 o
  -7   4   6       61.31       53.56      6.11 o
  -6   4   6      111.86       97.88      6.77 o
  -5   4   6       21.22       19.21      2.96 o
  -4   4   6       31.56       39.53      3.30 o
  -3   4   6      116.41      114.17      4.55 o
  -2   4   6       24.79       32.45      3.47 o
  -1   4   6       26.76       40.38      2.45 o
   0   4   6      292.46      326.83     13.67 o
   1   4   6        2.95        4.00      3.89 o
   2   4   6        1.87        5.16      1.76 o
   3   4   6      124.79      136.25      7.21 o
   4   4   6       78.42       86.79      4.08 o
   5   4   6      404.71      409.36     11.56 o
   6   4   6      472.72      494.49     13.68 o
   7   4   6       88.95       69.23      8.71 o
   8   4   6       14.53       14.74      6.69 o
   9   4   6       22.02       10.15      7.43 o
  -9   5   6        0.20        1.68      8.14 o
  -8   5   6        0.10        0.85      8.32 o
  -7   5   6        4.71        7.14      4.33 o
  -6   5   6        5.19        6.61      3.92 o
  -5   5   6      109.51      102.61      5.22 o
  -4   5   6      106.33      111.52      5.44 o
  -3   5   6       12.64       11.33      2.29 o
  -2   5   6       39.50       39.81      2.81 o
  -1   5   6      168.24      141.52      7.92 o
   0   5   6      221.05      239.30      9.28 o
   1   5   6        2.53        2.31      2.64 o
   2   5   6        2.83        1.96      1.58 o
   3   5   6       26.49       22.34      2.60 o
   4   5   6        0.03       -2.42      2.42 o
   5   5   6        9.48        5.55     10.81 o
   6   5   6        5.67       14.28      3.93 o
   7   5   6        1.25       -3.30      5.39 o
   8   5   6       79.65       56.47     11.88 o
   9   5   6        4.42       -1.78      7.29 o
  -8   6   6       16.37       21.91      7.96 o
  -7   6   6       15.68       18.11      5.23 o
  -6   6   6        0.47        1.48      4.08 o
  -5   6   6        3.43        9.10      3.44 o
  -4   6   6       67.96       66.57      4.37 o
  -3   6   6      559.03      536.09     11.14 o
  -2   6   6      166.57      176.92      6.21 o
  -1   6   6        0.60        0.01      2.00 o
   0   6   6      306.14      316.97     11.66 o
   1   6   6      691.03      672.68     18.59 o
   2   6   6      616.53      605.44     19.54 o
   3   6   6       89.76      102.19      6.81 o
   4   6   6      585.99      568.91     11.56 o
   5   6   6      457.19      454.07     13.06 o
   6   6   6      139.71      126.89      7.74 o
   7   6   6       82.42       72.53     12.03 o
   8   6   6      108.33       99.97     16.51 o
  -8   7   6        0.08       -1.03      5.28 o
  -7   7   6      253.18      266.59     12.14 o
  -6   7   6      336.75      328.52     12.18 o
  -5   7   6      327.81      316.70      9.56 o
  -4   7   6        4.71        1.51      2.73 o
  -3   7   6        7.45       10.46      8.12 o
  -2   7   6      372.17      349.94      9.50 o
  -1   7   6      217.09      208.64     18.39 o
   0   7   6       37.83       41.28      5.51 o
   1   7   6     1132.13     1119.05     50.29 o
   2   7   6      513.72      516.98     41.41 o
   3   7   6     1831.90     1837.42     62.69 o
   4   7   6      248.15      270.06     36.60 o
   5   7   6       95.17       91.61     18.79 o
   6   7   6        0.42       -2.58      4.81 o
   7   7   6        0.19       -0.36      8.32 o
   8   7   6        2.46       -2.12      8.29 o
  -7   8   6       13.06       17.75      7.32 o
  -6   8   6       21.55       21.57      5.51 o
  -5   8   6      215.51      190.77      9.57 o
  -4   8   6       42.71       39.74      6.65 o
  -3   8   6       42.93       28.92      5.89 o
  -2   8   6       21.64       23.87      6.85 o
  -1   8   6      264.30      245.61     12.13 o
   0   8   6        5.27        0.16      3.74 o
   1   8   6       41.88       33.05      5.91 o
   2   8   6        1.90        3.99      8.04 o
   3   8   6     1504.98     1500.61     29.18 o
   4   8   6      269.08      261.92     13.07 o
   5   8   6      306.39      317.13     15.17 o
   6   8   6      192.57      208.93     13.22 o
   7   8   6       65.27       64.75     14.90 o
  -7   9   6        0.02       18.91      9.79 o
  -6   9   6       66.69       93.73     15.31 o
  -5   9   6        0.37        7.82      8.58 o
  -4   9   6       53.06       57.70      7.96 o
  -3   9   6        0.06       -0.34      4.45 o
  -2   9   6       23.83       21.17      5.85 o
  -1   9   6      235.33      230.60     12.49 o
   0   9   6      130.76      128.41     11.16 o
   1   9   6      252.33      240.06     12.57 o
   2   9   6        7.07        3.26      4.86 o
   3   9   6       70.24       80.53      6.54 o
   4   9   6       49.15       47.48      7.34 o
   5   9   6       76.40       74.33      9.07 o
   6   9   6      185.78      187.35     13.36 o
   7   9   6      164.31      162.66     21.55 o
  -5  10   6       24.28       34.12     11.62 o
  -4  10   6       76.69       91.13     10.18 o
  -3  10   6       47.19       47.02      8.02 o
  -2  10   6        2.48       -4.38      4.38 o
  -1  10   6        0.06       -4.21      5.91 o
   0  10   6      191.52      177.66     20.16 o
   1  10   6       98.48       79.24      9.15 o
   2  10   6       17.10       19.69      5.46 o
   3  10   6       14.96        7.06      5.62 o
   4  10   6        0.27        5.06      5.23 o
   5  10   6       19.11       12.47      9.87 o
   6  10   6       45.62       68.62     10.27 o
  -5  11   6       10.25       -0.71      9.71 o
  -4  11   6        0.00        7.16      6.17 o
  -3  11   6       25.25       30.36      9.98 o
  -2  11   6       30.88       38.78      7.88 o
  -1  11   6        4.71        7.90      7.27 o
   0  11   6        9.67        7.38      6.07 o
   1  11   6      171.90      182.86     13.21 o
   2  11   6       84.39       78.92      9.79 o
   3  11   6       44.83       67.21     10.14 o
   4  11   6       17.93       11.09     10.74 o
   5  11   6       91.39      120.61     19.09 o
  -4  12   6       19.74       63.03     15.45 o
  -3  12   6      194.96      197.09     14.87 o
  -2  12   6        0.64        5.35      6.48 o
  -1  12   6        1.03       -0.17      6.46 o
   0  12   6        3.43        3.50      6.20 o
   1  12   6        0.39        0.55      6.23 o
   2  12   6      258.42      302.41     16.72 o
   3  12   6       46.68       67.29     15.66 o
  -1  13   6        1.61        2.27      7.07 o
   0  13   6       61.36       71.53     11.59 o
   1  13   6        2.63        5.79      7.07 o
  -9   1   7       44.03       47.60      9.36 o
  -8   1   7      376.22      411.97     25.67 o
  -7   1   7       27.58       24.99      4.73 o
  -6   1   7       40.86       33.45      3.81 o
  -5   1   7        2.17        3.91      2.31 o
  -4   1   7        5.73       16.69      4.31 o
  -3   1   7     1020.53     1052.08     16.70 o
  -2   1   7     1139.64     1161.27     17.44 o
  -1   1   7      360.30      351.07      6.66 o
   0   1   7      427.28      491.87     11.79 o
   1   1   7       20.55       17.41      2.07 o
   2   1   7      243.30      242.30      5.66 o
   3   1   7     1373.62     1478.49     21.00 o
   4   1   7      498.97      531.78     11.59 o
   5   1   7      136.65      129.69      8.49 o
   6   1   7        4.58        3.74      4.81 o
   7   1   7       13.70       12.15      7.23 o
   8   1   7        4.95        7.12      6.34 o
   9   1   7       26.98       32.85      8.88 o
  -9   2   7       88.73       95.94     11.65 o
  -8   2   7      289.06      296.68     16.31 o
  -7   2   7      447.15      446.04     13.89 o
  -6   2   7     1357.79     1338.38     22.61 o
  -5   2   7      589.49      632.68     16.76 o
  -4   2   7      501.43      550.02     11.51 o
  -3   2   7      206.85      204.30      5.85 o
  -2   2   7       18.47        9.95      1.95 o
  -1   2   7       52.70       51.02      2.45 o
   0   2   7        2.67       74.76      5.59 o
   1   2   7      179.10      169.93      5.84 o
   2   2   7     2183.08     2402.05     44.03 o
   3   2   7       38.03       32.64      2.07 o
   4   2   7       79.24       90.48      6.31 o
   5   2   7        0.31        0.71      2.10 o
   6   2   7      100.17       82.65      8.03 o
   7   2   7        7.62       15.07      6.05 o
   8   2   7        1.57       -3.34      5.44 o
   9   2   7        2.62       -1.63      6.30 o
  -9   3   7       57.07       60.40      9.85 o
  -8   3   7      465.62      429.93     19.57 o
  -7   3   7        3.29        0.36      3.75 o
  -6   3   7     1106.47     1129.98     20.14 o
  -5   3   7       31.78       21.34      2.97 o
  -4   3   7        1.06       -1.52      1.78 o
  -3   3   7       30.06       28.25      2.77 o
  -2   3   7      777.63      813.91     13.49 o
  -1   3   7      123.59      122.18      5.06 o
   0   3   7     1920.56     1775.88     35.87 o
   1   3   7        8.88       10.36      1.56 o
   2   3   7      231.84      276.85      6.65 o
   3   3   7     1120.72     1127.57     17.37 o
   4   3   7       92.46      102.65      5.14 o
   5   3   7      982.32     1031.02     20.71 o
   6   3   7      373.87      332.39     10.69 o
   7   3   7       67.13       78.29      8.95 o
   8   3   7        2.29        6.12      6.07 o
   9   3   7        0.13        6.04      8.25 o
  -9   4   7       47.15       47.97     10.00 o
  -8   4   7       94.23       81.78     10.47 o
  -7   4   7      136.61      147.15      8.69 o
  -6   4   7      618.10      558.98     12.70 o
  -5   4   7        0.03        2.66      2.38 o
  -4   4   7      260.58      271.41      9.11 o
  -3   4   7       70.32       81.72      4.02 o
  -2   4   7       66.95       75.73      3.60 o
  -1   4   7     1173.38     1180.34     20.41 o
   0   4   7     3483.68     3548.32     67.86 o
   1   4   7      622.57      606.90     15.46 o
   2   4   7      246.64      221.51      6.05 o
   3   4   7       66.10       67.16      3.22 o
   4   4   7        8.03        8.92      1.74 o
   5   4   7        0.00        4.24      2.89 o
   6   4   7       77.70       93.51      7.96 o
   7   4   7       17.14       21.39      6.26 o
   8   4   7        0.06       -4.77      4.77 o
   9   4   7        1.69       11.52      8.00 o
  -9   5   7        2.16        2.14      7.29 o
  -8   5   7        0.49        6.39      6.53 o
  -7   5   7        1.26        3.35      4.04 o
  -6   5   7      103.03       95.22      7.09 o
  -5   5   7        0.39       -0.61      2.52 o
  -4   5   7        0.78       -0.27      2.11 o
  -3   5   7      105.65      104.58      4.65 o
  -2   5   7        7.15        4.94      1.95 o
  -1   5   7        4.81        0.06      2.01 o
   0   5   7       32.84       25.30      7.39 o
   1   5   7        3.43        0.46      5.08 o
   2   5   7      319.23      303.95      7.41 o
   3   5   7      301.10      295.00      7.05 o
   4   5   7       54.31       52.03      3.25 o
   5   5   7        8.72       11.48      3.57 o
   6   5   7       33.89       33.28      5.02 o
   7   5   7       91.34      105.41     10.10 o
   8   5   7       22.18       36.06      8.17 o
   9   5   7       97.99      105.85     18.54 o
  -8   6   7       14.79       20.93      7.20 o
  -7   6   7       25.11       37.08      6.07 o
  -6   6   7        3.90        1.50      3.78 o
  -5   6   7      113.99      117.97      5.97 o
  -4   6   7       39.69       50.37      4.06 o
  -3   6   7        3.59        0.69      2.91 o
  -2   6   7        6.13        7.28      2.50 o
  -1   6   7      153.65      138.45      8.33 o
   0   6   7       66.49       67.27      5.89 o
   1   6   7      191.40      170.25      8.45 o
   2   6   7      129.84      117.96      8.38 o
   3   6   7      189.14      182.66      9.43 o
   4   6   7     1409.50     1368.14     33.33 o
   5   6   7       69.28       48.68      9.99 o
   6   6   7       15.52       11.05      4.14 o
   7   6   7        1.55       11.00      8.24 o
   8   6   7        0.11        1.21      9.41 o
  -8   7   7       46.74       43.55      7.33 o
  -7   7   7        9.25       17.53      5.42 o
  -6   7   7       42.42       54.28      6.53 o
  -5   7   7       41.02       40.71      4.52 o
  -4   7   7       22.66       29.03      3.78 o
  -3   7   7     2477.85     2419.10     41.37 o
  -2   7   7        7.26        2.65      3.66 o
  -1   7   7      162.46      166.17      9.33 o
   0   7   7      592.05      632.76     19.04 o
   1   7   7      227.08      220.08     11.41 o
   2   7   7        5.99        8.70      4.04 o
   3   7   7      926.16      941.48     45.00 o
   4   7   7      131.15      135.79      9.69 o
   5   7   7        2.70        0.09      4.79 o
   6   7   7       11.53       11.62      5.81 o
   7   7   7        2.85       -1.93      8.27 o
   8   7   7       65.52       81.18     15.80 o
  -7   8   7       13.23        9.42      8.24 o
  -6   8   7        9.94       21.09      7.07 o
  -5   8   7        2.40       11.22      5.39 o
  -4   8   7       33.66       28.07     16.17 o
  -3   8   7      161.03      143.79     10.19 o
  -2   8   7       46.53       45.54      9.57 o
  -1   8   7      333.51      368.24     14.98 o
   0   8   7      261.17      285.31     12.89 o
   1   8   7      680.06      672.14     20.82 o
   2   8   7      150.01      150.75     15.27 o
   3   8   7      337.29      333.16     20.14 o
   4   8   7      150.89      131.52     10.12 o
   5   8   7      319.75      325.95     15.45 o
   6   8   7      121.95      126.45     11.15 o
   7   8   7      100.89      104.52     15.99 o
  -7   9   7        7.33       13.13      9.85 o
  -6   9   7        3.59       12.91      8.84 o
  -5   9   7        3.18        3.70      7.84 o
  -4   9   7       12.37        8.09      5.30 o
  -3   9   7        1.50       11.84      5.43 o
  -2   9   7      105.39      106.23      9.62 o
  -1   9   7        4.86        1.31      4.48 o
   0   9   7        0.99        8.53      5.00 o
   1   9   7       78.31       85.92      8.67 o
   2   9   7        2.12        3.60      3.55 o
   3   9   7       62.44       74.58      7.38 o
   4   9   7        1.10       -0.28      4.84 o
   5   9   7       49.26       45.41      8.01 o
   6   9   7      259.75      291.89     17.01 o
   7   9   7        0.00        0.20      6.63 o
  -6  10   7       15.29       43.47     13.32 o
  -5  10   7        5.23        6.99      9.73 o
  -4  10   7        5.80       -2.98      5.24 o
  -3  10   7        6.10        9.62      8.52 o
  -2  10   7       31.55       33.78      9.11 o
  -1  10   7       74.27       76.38      9.05 o
   0  10   7      121.82      112.60     10.39 o
   1  10   7       47.72       56.10      8.14 o
   2  10   7        9.74        7.69      4.19 o
   3  10   7       23.32       19.79      4.84 o
   4  10   7        6.31       10.96      6.79 o
   5  10   7        0.09       -4.10      5.54 o
   6  10   7      160.48      196.02     14.32 o
  -5  11   7        5.14       10.20     10.60 o
  -4  11   7      128.37      153.00     12.86 o
  -3  11   7       14.28       22.61      6.87 o
  -2  11   7        8.02       12.20      5.92 o
  -1  11   7        4.92        7.04      5.77 o
   0  11   7       26.46       25.87      7.30 o
   1  11   7        5.92        1.31      5.47 o
   2  11   7        0.85        0.20      5.42 o
   3  11   7       49.29       63.86     14.22 o
   4  11   7        7.24        9.19      9.31 o
   5  11   7       24.70       15.11     11.28 o
  -3  12   7      161.13      165.82     13.98 o
  -2  12   7        7.78       10.51      7.01 o
  -1  12   7       77.45      101.96     11.77 o
   0  12   7        2.41        2.93      6.02 o
   1  12   7      111.24      134.60     14.22 o
   2  12   7        3.94       13.80     11.74 o
   3  12   7      600.30      686.85     38.49 o
   0  13   7       24.48       20.36      8.20 o
  -9   0   8       86.46      105.77     16.93 o
  -8   0   8      218.14      262.30     21.12 o
  -7   0   8       94.78       87.88     10.42 o
  -6   0   8      219.57      209.13     10.32 o
  -5   0   8        0.18       -1.18      2.79 o
  -4   0   8       39.45       40.95      4.50 o
  -3   0   8      822.02      896.14     21.09 o
  -2   0   8        1.19        2.50      1.96 o
  -1   0   8       99.94      110.53      5.04 o
   0   0   8     3591.32     3537.23     93.13 o
   1   0   8      511.41      523.95     17.39 o
   2   0   8       13.26        4.24      2.24 o
   3   0   8       43.92       38.98      4.33 o
   4   0   8      683.36      722.26     16.50 o
   5   0   8        4.01        7.27      5.38 o
   6   0   8      196.51      197.93     15.82 o
   7   0   8        1.38       -2.91      6.94 o
   8   0   8       48.12       26.03     10.36 o
   9   0   8       26.72       21.84     11.09 o
  -9   1   8      164.83      185.25     17.05 o
  -8   1   8        0.63        8.87      6.18 o
  -7   1   8        9.13        6.05      4.02 o
  -6   1   8      159.97      152.68      6.48 o
  -5   1   8       34.84       34.41      3.48 o
  -4   1   8       69.01       72.80      4.71 o
  -3   1   8      442.67      480.44      9.61 o
  -2   1   8      142.86      143.88      4.36 o
  -1   1   8      416.74      420.51      7.80 o
   0   1   8      292.82      296.27      8.51 o
   1   1   8      822.11      788.23     17.15 o
   2   1   8      122.86      123.00      4.06 o
   3   1   8      399.94      400.11      7.53 o
   4   1   8      252.62      280.59     10.85 o
   5   1   8       88.74       79.68      4.34 o
   6   1   8       56.24       53.29      7.07 o
   7   1   8      156.82      149.28     11.12 o
   8   1   8        9.24        0.45      5.62 o
   9   1   8       47.18       43.07      9.47 o
  -9   2   8      116.26       97.01     11.63 o
  -8   2   8        1.68       -5.43      5.86 o
  -7   2   8        8.37        8.80      4.16 o
  -6   2   8      941.84      892.96     16.98 o
  -5   2   8       24.91       22.31      3.11 o
  -4   2   8       92.02       85.78      4.26 o
  -3   2   8      203.14      226.24      6.26 o
  -2   2   8      137.17      150.16      4.62 o
  -1   2   8        1.71        1.38      1.33 o
   0   2   8    12490.21    12939.67    231.29 o
   1   2   8     1004.43     1062.08     22.45 o
   2   2   8     1809.14     2087.50     32.88 o
   3   2   8      188.35      204.25      5.06 o
   4   2   8      340.73      405.02     10.20 o
   5   2   8        2.77        2.08      2.17 o
   6   2   8      429.33      386.32     24.95 o
   7   2   8        0.05       -0.78      5.04 o
   8   2   8       32.02       50.14      8.38 o
   9   2   8       25.23       26.49      8.50 o
  -9   3   8        0.07        5.36      6.83 o
  -8   3   8      300.35      271.65     25.21 o
  -7   3   8      122.29      108.88      7.78 o
  -6   3   8       47.04       50.85      4.45 o
  -5   3   8      126.66      119.54      5.39 o
  -4   3   8       24.37       27.97      3.04 o
  -3   3   8      365.33      325.56      7.75 o
  -2   3   8     1959.91     1958.16     33.51 o
  -1   3   8      844.57      960.53     17.25 o
   0   3   8       64.66       68.44      4.58 o
   1   3   8     3446.42     3802.89     57.64 o
   2   3   8        3.68        8.94      2.95 o
   3   3   8      296.11      334.91      7.08 o
   4   3   8        2.40        3.76      2.30 o
   5   3   8      230.62      265.42      8.84 o
   6   3   8      712.90      673.95     21.49 o
   7   3   8      151.42      162.45     11.51 o
   8   3   8        0.01       -0.96      5.38 o
   9   3   8       11.77        6.27      6.91 o
  -9   4   8        2.22        0.16      6.89 o
  -8   4   8      190.17      186.09     13.86 o
  -7   4   8       10.59        8.67      4.47 o
  -6   4   8       62.25       60.65      4.90 o
  -5   4   8       21.68       32.49      3.77 o
  -4   4   8      274.85      267.97      7.54 o
  -3   4   8        5.32        6.22      2.07 o
  -2   4   8      105.36      115.57      4.39 o
  -1   4   8      663.66      691.65     15.86 o
   0   4   8       14.37        5.95      4.24 o
   1   4   8      525.55      540.06     10.62 o
   2   4   8       96.69       91.31      3.94 o
   3   4   8      261.59      270.99      6.50 o
   4   4   8        8.30        7.17      2.16 o
   5   4   8        4.51        4.19      3.18 o
   6   4   8      151.50      176.13     17.08 o
   7   4   8        3.72        3.61      5.57 o
   8   4   8        0.87       -5.20      5.29 o
   9   4   8       46.68       51.93     10.40 o
  -9   5   8       72.99       81.60     11.75 o
  -8   5   8        0.74       -5.19      5.19 o
  -7   5   8        0.65       -3.09      3.85 o
  -6   5   8        3.90        3.76      3.81 o
  -5   5   8        3.41        3.87      2.82 o
  -4   5   8       40.62       46.41      5.61 o
  -3   5   8      232.04      197.50      7.07 o
  -2   5   8      221.16      184.29      6.20 o
  -1   5   8       43.08       34.33      3.81 o
   0   5   8      105.43      140.36      7.17 o
   1   5   8      200.81      154.80      7.38 o
   2   5   8       46.53       45.37      2.85 o
   3   5   8     1071.29      969.41     16.06 o
   4   5   8      180.97      180.27      7.83 o
   5   5   8       24.73       23.07      4.01 o
   6   5   8      228.62      250.41     11.94 o
   7   5   8        4.32        8.35      9.34 o
   8   5   8        2.25        5.71      6.47 o
  -8   6   8      127.16      144.91      9.98 o
  -7   6   8      220.41      239.28     11.37 o
  -6   6   8        6.45        6.66      4.19 o
  -5   6   8       50.31       47.32      4.57 o
  -4   6   8      334.82      328.11      9.94 o
  -3   6   8       46.36       49.95      3.77 o
  -2   6   8      603.27      555.21     12.42 o
  -1   6   8        7.09        5.17      4.70 o
   0   6   8       10.47        6.00      3.11 o
   1   6   8       95.11       88.15      6.50 o
   2   6   8      268.96      242.56     10.08 o
   3   6   8     1498.26     1427.39     26.64 o
   4   6   8      525.37      505.96     17.35 o
   5   6   8       68.42       68.37      7.60 o
   6   6   8      135.61      145.65     10.68 o
   7   6   8        8.50       15.00      9.62 o
   8   6   8       48.39       65.49     14.40 o
  -8   7   8      145.51      160.68     10.60 o
  -7   7   8       69.15       70.52     14.15 o
  -6   7   8       26.37       27.75      5.69 o
  -5   7   8      100.85      102.88      6.07 o
  -4   7   8       13.29        7.19      3.32 o
  -3   7   8        0.21        0.65      3.02 o
  -2   7   8       21.07       16.53      4.67 o
  -1   7   8     1342.01     1277.30     31.35 o
   0   7   8     1017.99      952.27     25.07 o
   1   7   8     3288.62     3197.38     65.31 o
   2   7   8      983.53      948.53     48.15 o
   3   7   8     1436.38     1469.10     28.10 o
   4   7   8       92.93       93.18      8.67 o
   5   7   8      404.16      407.02     25.63 o
   6   7   8        1.07        3.33      5.22 o
   7   7   8       12.08       12.98      9.31 o
   8   7   8       56.81       55.25     14.53 o
  -7   8   8       45.18       43.70     12.66 o
  -6   8   8        6.93        2.13      7.15 o
  -5   8   8        3.78        2.99      4.04 o
  -4   8   8      134.67      122.36     21.12 o
  -3   8   8      878.09      873.29     25.45 o
  -2   8   8      497.74      485.42     41.23 o
  -1   8   8     1001.43      970.27     34.97 o
   0   8   8      118.57       98.63     10.30 o
   1   8   8        2.26        5.44      6.65 o
   2   8   8      156.08      144.68      9.59 o
   3   8   8        2.17        7.03      5.85 o
   4   8   8      397.60      428.25     17.06 o
   5   8   8      617.65      648.80     22.47 o
   6   8   8      163.34      174.39     21.18 o
   7   8   8      250.41      251.84     22.04 o
  -7   9   8        9.89       28.94     11.25 o
  -6   9   8       91.19      108.23     17.19 o
  -5   9   8       17.55       15.05      5.85 o
  -4   9   8       54.57       76.00     13.71 o
  -3   9   8       21.71       26.86      6.52 o
  -2   9   8       92.84       83.00      8.74 o
  -1   9   8        2.80        3.35      4.47 o
   0   9   8      122.94      122.90     21.99 o
   1   9   8        0.97       -3.85      3.85 o
   2   9   8        9.58       11.05      5.28 o
   3   9   8        0.89        2.66      5.22 o
   4   9   8       57.30       52.93      7.96 o
   5   9   8      145.89      150.33     11.67 o
   6   9   8       11.62       20.43     10.47 o
  -6  10   8       59.29       46.27     13.17 o
  -4  10   8        7.90        9.38      6.04 o
  -3  10   8        1.00        2.81      5.17 o
  -2  10   8        3.69        1.50      6.35 o
  -1  10   8       10.84        2.06      5.10 o
   0  10   8      124.77      123.07     13.61 o
   1  10   8       82.57       81.12      9.14 o
   2  10   8       49.96       54.74      9.51 o
   3  10   8       35.77       33.16      5.58 o
   4  10   8        2.61       -2.37      5.04 o
   5  10   8       12.09        5.56      8.34 o
   6  10   8      116.24      121.40     12.19 o
  -4  11   8        0.50        1.89      7.53 o
  -3  11   8       34.80       28.69      7.44 o
  -2  11   8        8.43       -4.10      4.96 o
  -1  11   8        3.73       -4.78      5.04 o
   0  11   8        0.18       -3.07      5.10 o
   1  11   8        5.58        4.12      5.65 o
   2  11   8       40.53       38.94     13.97 o
   3  11   8       46.44       64.48     14.26 o
   4  11   8        0.07       -3.41      9.40 o
   5  11   8        1.80        3.17     10.30 o
  -3  12   8       10.51        4.59      6.68 o
  -2  12   8       21.87       16.84      7.46 o
  -1  12   8       32.08       60.47      9.53 o
   0  12   8       61.33       66.55      9.95 o
   1  12   8       53.10       62.67     11.10 o
   2  12   8       57.18       67.40     14.05 o
   3  12   8       33.94      165.92     21.36 o
  -9   1   9       10.21       11.79      6.90 o
  -8   1   9        8.76        7.11      7.54 o
  -7   1   9        8.74        7.70      4.17 o
  -6   1   9       59.43       59.39      4.69 o
  -5   1   9       20.28       24.69      3.20 o
  -4   1   9       14.61       18.02      2.87 o
  -3   1   9      398.15      408.85      8.87 o
  -2   1   9      978.36     1003.99     15.95 o
  -1   1   9       11.38       15.03      1.76 o
   0   1   9      106.95       98.68      5.28 o
   1   1   9       46.25       49.52      3.46 o
   2   1   9        0.53        3.10      1.71 o
   3   1   9     1270.12     1379.61     20.28 o
   4   1   9      258.45      285.85      8.49 o
   5   1   9        7.66       12.56      2.46 o
   6   1   9       99.38       83.67      8.14 o
   7   1   9       32.48       32.95      8.69 o
   8   1   9       29.47       29.95      7.67 o
   9   1   9       53.17       55.50      9.98 o
  -9   2   9        6.35       -0.08      9.53 o
  -8   2   9        4.26        6.89      6.38 o
  -7   2   9        7.22        5.37      4.11 o
  -6   2   9       93.15       65.28      5.41 o
  -5   2   9       46.67       49.00      3.95 o
  -4   2   9       10.52       12.27      2.50 o
  -3   2   9       18.01       16.77      2.48 o
  -2   2   9       51.44       45.17      2.90 o
  -1   2   9     1633.27     1683.05     27.74 o
   0   2   9      920.65     1024.28     22.55 o
   1   2   9     2226.10     2292.45     44.54 o
   2   2   9      140.26      111.42      4.31 o
   3   2   9       12.25       18.22      1.94 o
   4   2   9        0.13       -0.10      1.94 o
   5   2   9      240.41      220.60      7.61 o
   6   2   9        1.25       -3.22      3.87 o
   7   2   9        0.55       -4.40      4.40 o
   8   2   9        2.81        6.00      6.15 o
   9   2   9       93.82       93.28     11.82 o
  -9   3   9       18.96       15.67      7.63 o
  -8   3   9      143.05      123.40     11.73 o
  -7   3   9      130.68      137.90      8.57 o
  -6   3   9       83.20       75.57      5.22 o
  -5   3   9      157.50      147.57      6.55 o
  -4   3   9      466.24      472.90     10.46 o
  -3   3   9       28.49       29.57      2.88 o
  -2   3   9      975.88     1013.04     22.75 o
  -1   3   9      262.15      293.44      7.38 o
   0   3   9     2626.94     2808.65     54.63 o
   1   3   9     1082.19     1185.49     25.75 o
   2   3   9      837.32      936.65     16.79 o
   3   3   9      504.93      596.08     10.74 o
   4   3   9      109.10      121.76      5.70 o
   5   3   9      161.41      156.77      7.27 o
   6   3   9       77.44       62.22      7.53 o
   7   3   9       24.30       24.19     10.10 o
   8   3   9        8.81       10.08      6.20 o
   9   3   9        7.09        7.68      7.40 o
  -9   4   9        0.22       -0.30      6.98 o
  -8   4   9      170.97      190.45     14.27 o
  -7   4   9       28.47       27.79      5.57 o
  -6   4   9      677.58      633.96     14.09 o
  -5   4   9      124.85      128.96      6.45 o
  -4   4   9      108.37      108.90      5.18 o
  -3   4   9      116.22      112.69      4.78 o
  -2   4   9       33.89       38.47      2.85 o
  -1   4   9        0.47        2.42      1.75 o
   0   4   9     4463.83     4497.85     85.21 o
   1   4   9      498.71      483.63      9.97 o
   2   4   9       22.33       16.96      2.50 o
   3   4   9        4.64        3.40      2.11 o
   4   4   9       30.94       35.80      2.64 o
   5   4   9      153.18      165.56      7.61 o
   6   4   9      182.77      179.69      8.36 o
   7   4   9        2.62        4.14      5.63 o
   8   4   9        2.66       -2.05      5.80 o
   9   4   9        3.96        7.80      7.62 o
  -8   5   9        7.92        5.52      4.90 o
  -7   5   9        0.29        4.42      4.94 o
  -6   5   9       14.61       16.08      3.77 o
  -5   5   9       45.69       43.69      4.27 o
  -4   5   9      100.57       96.31      5.08 o
  -3   5   9      115.10      107.49      4.85 o
  -2   5   9      154.55      154.09      5.75 o
  -1   5   9       28.24       30.47      6.38 o
   0   5   9     1234.63     1192.30     39.44 o
   1   5   9        0.19        2.33      3.79 o
   2   5   9      170.63      154.95      7.59 o
   3   5   9      130.51      137.16      4.89 o
   4   5   9      242.62      223.49      8.19 o
   5   5   9      194.51      183.29      8.25 o
   6   5   9      365.81      356.97     18.02 o
   7   5   9      209.34      188.46     13.03 o
   8   5   9       35.51       41.15      8.48 o
  -8   6   9        8.75       13.99      5.64 o
  -7   6   9      160.70      178.84     10.08 o
  -6   6   9        2.00       -0.10      4.03 o
  -5   6   9        2.82        0.92      2.99 o
  -4   6   9        0.20       -1.07      2.42 o
  -3   6   9      608.97      574.05     12.04 o
  -2   6   9        0.00       -1.96      1.96 o
  -1   6   9        9.65        6.46      3.41 o
   0   6   9        1.18        2.56      4.91 o
   1   6   9       12.99       13.64      6.23 o
   2   6   9       66.70       65.07      5.95 o
   3   6   9      272.07      248.43      8.62 o
   4   6   9       67.69       64.83      8.33 o
   5   6   9       80.23       89.31      8.50 o
   6   6   9        0.52       -2.06      4.66 o
   7   6   9       50.11       38.30     11.91 o
   8   6   9        7.60        0.61      9.18 o
  -8   7   9       26.98       39.25      7.07 o
  -7   7   9       19.01       15.78      5.42 o
  -6   7   9       43.97       43.19      7.60 o
  -5   7   9      120.01      119.29      6.40 o
  -4   7   9        0.86       -1.01      2.63 o
  -3   7   9     1091.62      995.14     26.92 o
  -2   7   9        6.08        9.27      4.14 o
  -1   7   9        4.00        0.14      3.42 o
   0   7   9       74.55       78.84      7.34 o
   1   7   9       22.72       19.43      4.77 o
   2   7   9       66.50       61.62      9.64 o
   3   7   9     1008.70     1029.58     47.04 o
   4   7   9       46.95       46.79      6.93 o
   5   7   9       56.97       54.37      7.80 o
   6   7   9       58.02       62.22     12.29 o
   7   7   9       49.08       50.99     13.19 o
   8   7   9        0.04        3.50      9.25 o
  -7   8   9        1.70       -0.41      5.99 o
  -6   8   9       10.42       19.75      6.89 o
  -5   8   9       21.25       18.37      4.82 o
  -4   8   9      196.10      187.76     15.60 o
  -3   8   9      187.99      211.12     13.70 o
  -2   8   9      469.14      418.56     16.27 o
  -1   8   9      676.08      627.78     20.32 o
   0   8   9      419.15      364.86     14.90 o
   1   8   9      997.82      992.29     27.11 o
   2   8   9      750.91      758.77     22.68 o
   3   8   9      110.17       94.37      8.06 o
   4   8   9      450.76      418.62     29.65 o
   5   8   9      135.86      144.51     11.26 o
   6   8   9       55.28       64.53      9.34 o
   7   8   9      135.37      120.79     17.22 o
  -6   9   9       39.08       46.56     15.79 o
  -5   9   9      280.23      297.94     15.26 o
  -4   9   9      108.03      107.18     13.40 o
  -3   9   9      124.77      125.59     23.35 o
  -2   9   9       10.93        8.50      6.14 o
  -1   9   9       61.44       60.43      9.52 o
   0   9   9      110.75       85.94      8.83 o
   1   9   9        0.16        1.21      4.12 o
   2   9   9       42.97       33.00      8.86 o
   3   9   9        5.78        5.66      3.84 o
   4   9   9        4.54        5.07      5.28 o
   5   9   9       15.96       24.25      8.33 o
   6   9   9       47.23       42.99     12.16 o
  -6  10   9        2.04       -0.02      9.64 o
  -5  10   9      119.66      141.67     18.72 o
  -4  10   9        4.63        0.29      7.30 o
  -3  10   9        1.32       -0.33      5.24 o
  -2  10   9       27.25       19.92      6.22 o
  -1  10   9      138.31      126.68     10.96 o
   0  10   9      102.79      100.40     10.11 o
   1  10   9       40.33       33.89      7.13 o
   2  10   9        0.37       -3.02      3.65 o
   3  10   9      104.32      109.15     10.07 o
   4  10   9       22.70       30.06      7.20 o
   5  10   9        0.16        3.32      6.15 o
  -5  11   9        1.47       14.35     10.36 o
  -4  11   9        9.33       28.18     10.66 o
  -3  11   9        0.03       -5.46      5.46 o
  -2  11   9        2.01       11.85      6.18 o
  -1  11   9        2.43       -5.49      8.29 o
   0  11   9       32.41       38.06      7.57 o
   1  11   9        0.34       -2.83      5.45 o
   2  11   9        0.16        4.34      5.93 o
   3  11   9      137.94      138.05     18.76 o
   4  11   9       84.91      108.53     18.10 o
  -3  12   9        1.22        1.04      6.73 o
  -2  12   9      181.51      195.34     14.65 o
  -1  12   9        9.63       17.94     11.62 o
   0  12   9        4.87       12.54      9.06 o
   1  12   9       78.64       85.40     10.74 o
   2  12   9       40.96       50.17      9.28 o
   3  12   9       19.43       14.59     10.90 o
  -9   0  10       73.83      127.93     18.44 o
  -8   0  10      124.20      134.53     16.81 o
  -7   0  10       87.55       87.07      8.33 o
  -6   0  10       64.67       59.63      6.84 o
  -5   0  10        0.99       -2.18      3.01 o
  -4   0  10       28.94       32.94      4.61 o
  -3   0  10     2939.82     3120.86     61.28 o
  -2   0  10       86.05       79.63      5.11 o
  -1   0  10      652.68      671.49     16.31 o
   0   0  10      661.92      727.94     24.34 o
   1   0  10      138.75      120.64      7.73 o
   2   0  10       37.25       36.53      4.38 o
   3   0  10      761.72      847.59     28.78 o
   4   0  10       68.29       63.68      5.50 o
   5   0  10      154.30      146.71     12.68 o
   6   0  10       68.94       53.12     10.51 o
   7   0  10      106.96      102.69     14.27 o
   8   0  10       11.43       16.04     10.08 o
   9   0  10        2.47       12.85     10.09 o
  -9   1  10       45.18       48.89      9.72 o
  -8   1  10       21.76       19.81     11.42 o
  -7   1  10        4.93        1.61      3.15 o
  -6   1  10       12.89        6.00      3.16 o
  -5   1  10       34.10       41.28      3.83 o
  -4   1  10      171.38      171.20      5.99 o
  -3   1  10      648.63      676.38     12.65 o
  -2   1  10      991.58      991.58     16.11 o
  -1   1  10      691.59      703.73     13.82 o
   0   1  10      985.77     1000.56     22.13 o
   1   1  10      652.45      664.03     18.52 o
   2   1  10      186.30      196.41      6.83 o
   3   1  10      481.80      491.98      9.21 o
   4   1  10      789.92      817.17     13.41 o
   5   1  10       84.35       79.85      4.52 o
   6   1  10      128.70      124.07      9.50 o
   7   1  10       17.59        7.78     10.88 o
   8   1  10       25.01       25.76      8.96 o
   9   1  10        1.15        0.17      6.81 o
  -9   2  10        1.09        1.64      6.56 o
  -8   2  10       97.58       86.96     10.65 o
  -7   2  10       24.92       24.28      5.18 o
  -6   2  10      131.94      126.30      6.24 o
  -5   2  10       68.01       67.64      4.51 o
  -4   2  10       24.83       24.17      3.01 o
  -3   2  10      164.22      142.80      5.13 o
  -2   2  10      120.43      122.91      4.58 o
  -1   2  10      848.36      938.80     17.30 o
   0   2  10       11.52        9.04      2.42 o
   1   2  10      153.28      187.61      7.15 o
   2   2  10      231.59      280.37      7.21 o
   3   2  10      933.59      965.59     15.45 o
   4   2  10        2.69        6.14      1.40 o
   5   2  10       48.88       48.62      4.17 o
   6   2  10       62.87       44.46      7.05 o
   7   2  10      343.06      382.54     17.74 o
   8   2  10        1.22        0.17      5.88 o
   9   2  10       46.44       38.35     10.05 o
  -9   3  10        8.63        0.78      7.23 o
  -8   3  10       16.15        7.24      6.57 o
  -7   3  10       76.69       58.23      6.56 o
  -6   3  10      547.76      574.56     13.34 o
  -5   3  10      119.12      113.66      5.67 o
  -4   3  10      823.46      833.80     15.43 o
  -3   3  10       97.91       95.26      4.42 o
  -2   3  10     1042.39     1077.88     17.50 o
  -1   3  10      402.42      376.21      9.03 o
   0   3  10      386.32      515.90     16.46 o
   1   3  10        2.22        3.53      3.91 o
   2   3  10      517.47      573.84     11.70 o
   3   3  10       34.98       38.84      3.20 o
   4   3  10        1.73        4.17      1.58 o
   5   3  10       71.99       76.41      7.48 o
   6   3  10       31.51       29.24      9.15 o
   7   3  10        7.22       14.79      6.07 o
   8   3  10       14.14        4.30      5.87 o
   9   3  10      581.13      587.25     24.34 o
  -9   4  10        6.89       -0.22      6.93 o
  -8   4  10       35.78       29.04      6.21 o
  -7   4  10       31.22       41.30      6.01 o
  -6   4  10       94.65      115.41      8.02 o
  -5   4  10       19.86       22.69      5.92 o
  -4   4  10      470.97      466.58     10.73 o
  -3   4  10       63.62       69.13      3.98 o
  -2   4  10      894.88      870.84     17.16 o
  -1   4  10      622.42      573.73     12.09 o
   0   4  10      350.63      344.25     11.64 o
   1   4  10      465.32      460.42      9.87 o
   2   4  10       13.17       10.46      2.07 o
   3   4  10      984.56      905.71     17.03 o
   4   4  10       10.62        8.11      2.86 o
   5   4  10       73.88       71.15      5.47 o
   6   4  10        0.13       -1.36      4.59 o
   7   4  10      157.66      162.30     11.76 o
   8   4  10        2.80       -0.89      5.60 o
  -8   5  10        3.38        5.48      4.93 o
  -7   5  10        5.31        1.95      4.36 o
  -6   5  10        1.62       -2.23      2.97 o
  -5   5  10        0.43       -2.49      2.58 o
  -4   5  10        0.36       -0.17      2.63 o
  -3   5  10       45.40       39.83      3.43 o
  -2   5  10      844.67      801.30     16.31 o
  -1   5  10      207.25      198.59      9.00 o
   0   5  10        7.37        3.43      2.87 o
   1   5  10       10.48       11.89      6.13 o
   2   5  10       30.61       26.86      2.51 o
   3   5  10      231.66      199.27      6.53 o
   4   5  10      467.29      444.34     12.08 o
   5   5  10      150.26      156.59      7.76 o
   6   5  10      117.63      113.83      7.40 o
   7   5  10       82.15       79.32     11.64 o
   8   5  10        0.13       -1.41      8.56 o
  -8   6  10        2.57        2.25      5.26 o
  -7   6  10       79.42       74.46      7.53 o
  -6   6  10       44.74       39.93      4.74 o
  -5   6  10        8.09        4.34      3.05 o
  -4   6  10      248.48      242.72      7.96 o
  -3   6  10       64.49       56.31      7.74 o
  -2   6  10     1043.99      972.90     23.85 o
  -1   6  10     1022.30      942.71     34.65 o
   0   6  10      158.95      143.28     11.72 o
   1   6  10      314.60      277.11     16.16 o
   2   6  10      344.20      319.68     16.77 o
   3   6  10      449.01      437.78     14.23 o
   4   6  10      104.79      104.16      8.50 o
   5   6  10       66.77       67.11     10.78 o
   6   6  10       86.37       95.42      9.33 o
   7   6  10       35.23       19.44     10.63 o
   8   6  10        5.69       -5.04      9.82 o
  -8   7  10        0.04        3.67      5.46 o
  -7   7  10       43.21       41.14      6.63 o
  -6   7  10       17.84       15.24      5.08 o
  -5   7  10      142.94      142.48      6.93 o
  -4   7  10       29.49       31.88      5.07 o
  -3   7  10        8.14       13.37      4.88 o
  -2   7  10      384.87      320.19     18.53 o
  -1   7  10      173.44      158.51      9.42 o
   0   7  10      990.17      904.45     24.53 o
   1   7  10      794.40      728.71     21.07 o
   2   7  10      646.67      619.84     28.01 o
   3   7  10      859.81      833.19     18.95 o
   4   7  10      222.49      217.62     15.99 o
   5   7  10       10.15       13.61      7.61 o
   6   7  10       15.97       15.30      6.21 o
   7   7  10      123.05      122.24     17.33 o
  -7   8  10        7.07       13.44      7.16 o
  -6   8  10        3.57        6.39      6.05 o
  -5   8  10       75.14       83.05      9.57 o
  -4   8  10       36.21       39.63      6.69 o
  -3   8  10      461.96      426.21     23.16 o
  -2   8  10      256.89      240.23     12.63 o
  -1   8  10      429.51      417.23     16.06 o
   0   8  10      135.76      124.14      9.17 o
   1   8  10      445.26      376.80     15.08 o
   2   8  10        3.14        3.49      9.68 o
   3   8  10      317.00      328.30     21.94 o
   4   8  10       76.84       90.93     14.98 o
   5   8  10      323.82      337.85     16.15 o
   6   8  10      247.65      250.80     15.10 o
   7   8  10       35.29       53.34     13.99 o
  -6   9  10        3.09       -7.64      7.64 o
  -5   9  10      351.49      343.46     16.24 o
  -4   9  10       53.62       60.25      9.33 o
  -3   9  10      608.54      613.21     30.07 o
  -2   9  10       42.76       45.76      7.27 o
  -1   9  10      157.84      148.57     10.73 o
   0   9  10        5.72        6.23      4.81 o
   1   9  10       52.55       49.53      7.39 o
   2   9  10      125.39      111.73     10.28 o
   3   9  10       52.31       53.24      7.61 o
   4   9  10      106.99      106.78     10.32 o
   5   9  10       16.20       12.61      6.54 o
   6   9  10        0.24        5.24      6.51 o
  -5  10  10      124.09      168.03     19.47 o
  -4  10  10       90.51       77.11      9.84 o
  -3  10  10        0.33        5.75      5.47 o
  -2  10  10       38.48       39.41      7.52 o
  -1  10  10        1.18        2.10      5.01 o
   0  10  10       63.53       61.10      8.48 o
   1  10  10       84.18       75.04      9.03 o
   2  10  10       18.06       21.56      6.18 o
   3  10  10        2.79        7.99      7.56 o
   4  10  10       39.02       37.84      7.94 o
   5  10  10        1.53        3.96      6.09 o
  -4  11  10       50.77       58.11      9.64 o
  -3  11  10       88.32       85.42     10.66 o
  -2  11  10       43.73       39.27      8.02 o
  -1  11  10        4.90        6.39      5.84 o
   0  11  10      384.19      428.07     19.16 o
   1  11  10       15.40        8.49      5.67 o
   2  11  10        0.06        2.50      5.30 o
   3  11  10       58.16       75.25     14.97 o
   4  11  10       14.46       14.42     10.14 o
  -3  12  10        3.25        2.59      8.94 o
  -2  12  10        0.02        4.67      6.70 o
  -1  12  10       18.61       22.03      7.53 o
   0  12  10        3.11        8.82      6.43 o
   1  12  10       74.57       87.92     10.98 o
   2  12  10      112.72      147.92     13.31 o
   3  12  10       20.07       27.57     12.33 o
  -9   1  11       64.87       73.61     10.65 o
  -8   1  11        1.20        6.19     10.27 o
  -7   1  11        2.26        3.72      3.44 o
  -6   1  11        3.49        1.03      2.81 o
  -5   1  11      113.10      127.43      5.89 o
  -4   1  11       14.90       18.93      2.82 o
  -3   1  11      353.49      375.77      8.76 o
  -2   1  11      740.91      795.39     13.90 o
  -1   1  11      586.68      604.22     20.22 o
   0   1  11      738.81      789.97     18.83 o
   1   1  11      304.18      320.62      9.85 o
   2   1  11        6.89        5.99      2.39 o
   3   1  11      128.31      136.65      4.44 o
   4   1  11       43.48       49.18      4.19 o
   5   1  11       85.37       74.79     11.48 o
   6   1  11       67.92       64.78      8.04 o
   7   1  11      127.78      106.67     10.18 o
   8   1  11       34.26       34.03      8.50 o
   9   1  11       22.83       26.65      8.71 o
  -9   2  11        5.98        2.45      7.32 o
  -8   2  11       13.79       13.99      8.71 o
  -7   2  11       19.36       22.83      5.18 o
  -6   2  11      205.71      167.95      7.27 o
  -5   2  11       12.21       16.95      3.26 o
  -4   2  11       14.09       16.10      2.87 o
  -3   2  11        9.92       14.25      3.76 o
  -2   2  11      410.03      394.81      8.70 o
  -1   2  11        0.52        1.36      3.07 o
   0   2  11     2313.39     2438.21     48.31 o
   1   2  11      185.47      208.65      7.95 o
   2   2  11        2.08        0.74      1.78 o
   3   2  11      893.55      913.69     16.89 o
   4   2  11      109.65      122.37      4.14 o
   5   2  11      298.37      290.96      9.26 o
   6   2  11        0.04       -2.00      4.59 o
   7   2  11      365.80      320.97     16.24 o
   8   2  11      140.09      151.55     16.09 o
   9   2  11      196.56      171.19     14.91 o
  -9   3  11        0.00        1.27      8.73 o
  -8   3  11        0.62        1.87      6.42 o
  -7   3  11        9.19        1.32      4.20 o
  -6   3  11      254.83      222.69      8.21 o
  -5   3  11        0.61        7.88      2.94 o
  -4   3  11       48.88       50.87      3.94 o
  -3   3  11       14.16       16.89      3.79 o
  -2   3  11      325.30      350.01      8.11 o
  -1   3  11       36.36       44.24      4.69 o
   0   3  11      368.52      402.08     12.37 o
   1   3  11       32.07       30.73      3.87 o
   2   3  11      215.02      234.46      6.75 o
   3   3  11        1.45        0.06      1.66 o
   4   3  11      278.01      259.20      8.54 o
   5   3  11       20.58       24.32      3.77 o
   6   3  11       30.45       24.76      5.87 o
   7   3  11        0.38       -4.50      4.50 o
   8   3  11      139.41      165.49     13.61 o
   9   3  11      385.90      366.54     32.18 o
  -9   4  11        0.64        5.50      7.67 o
  -8   4  11       64.61       84.49      8.28 o
  -7   4  11       92.28       98.40      7.97 o
  -6   4  11      107.86      118.19      7.05 o
  -5   4  11      354.59      366.73     10.00 o
  -4   4  11      310.64      297.17      8.43 o
  -3   4  11      401.74      366.54      8.91 o
  -2   4  11      846.44      875.06     17.42 o
  -1   4  11      347.61      318.75     11.40 o
   0   4  11       97.63       91.46     10.85 o
   1   4  11      276.83      256.92      7.88 o
   2   4  11       12.72        9.55      2.07 o
   3   4  11      173.24      155.71      5.67 o
   4   4  11      198.27      211.63      8.02 o
   5   4  11       70.19       64.07      5.33 o
   6   4  11       25.60       23.77      6.17 o
   7   4  11       31.78       26.63      6.84 o
   8   4  11        7.15        2.15      6.02 o
  -8   5  11       26.30       32.46      6.69 o
  -7   5  11       92.08       82.78     10.70 o
  -6   5  11       21.49       22.18      4.19 o
  -5   5  11      503.30      511.76     12.37 o
  -4   5  11       30.85       29.17      3.59 o
  -3   5  11      451.74      424.65     10.05 o
  -2   5  11        2.90        3.13      2.22 o
  -1   5  11      254.78      231.85     10.09 o
   0   5  11     1401.32     1407.53     32.14 o
   1   5  11      135.84      145.70     22.48 o
   2   5  11        1.86        2.51      1.75 o
   3   5  11     1259.15     1198.71     21.82 o
   4   5  11       24.95       15.03      3.58 o
   5   5  11       30.62       25.11      4.31 o
   6   5  11      491.76      502.42     14.64 o
   7   5  11        0.34       -4.94      7.33 o
   8   5  11        4.77        6.51      9.41 o
  -8   6  11      120.38      129.92      9.99 o
  -7   6  11        0.44        5.41      4.64 o
  -6   6  11       95.72       99.74      6.40 o
  -5   6  11       53.71       58.55      5.07 o
  -4   6  11       10.85       13.12      4.94 o
  -3   6  11       11.66        5.77      3.14 o
  -2   6  11        1.87        1.75      3.23 o
  -1   6  11     1006.02      906.91     24.18 o
   0   6  11     1803.17     1687.44     38.12 o
   1   6  11      484.80      392.40     13.74 o
   2   6  11       20.95       17.77      4.01 o
   3   6  11      102.06       90.02     10.12 o
   4   6  11        5.04        2.42      4.08 o
   5   6  11        8.15        7.22      5.08 o
   6   6  11      158.36      153.54     11.32 o
   7   6  11        2.12       -5.59      7.22 o
   8   6  11       11.17        7.48     10.37 o
  -7   7  11       62.31       74.36     11.03 o
  -6   7  11       14.95       12.01      6.01 o
  -5   7  11       23.70       19.18      4.69 o
  -4   7  11        6.70       10.67      4.94 o
  -3   7  11       36.00       25.65      5.52 o
  -2   7  11       20.61       20.85      5.50 o
  -1   7  11      214.56      221.88     11.05 o
   0   7  11      112.97      109.93     12.14 o
   1   7  11      665.64      584.15     18.51 o
   2   7  11      449.53      414.16     14.79 o
   3   7  11      342.05      350.16     13.54 o
   4   7  11       51.80       51.93      7.42 o
   5   7  11      160.68      172.42     11.77 o
   6   7  11        6.14       14.57      6.08 o
   7   7  11       15.30       19.70     10.96 o
  -7   8  11        1.12       -0.24      6.27 o
  -6   8  11        7.58        0.87      8.41 o
  -5   8  11      114.61      113.03     10.01 o
  -4   8  11      287.61      281.03     19.91 o
  -3   8  11      400.30      394.07     16.37 o
  -2   8  11      282.95      283.84     19.05 o
  -1   8  11      309.63      268.37     18.39 o
   0   8  11        9.66       -0.06      3.87 o
   1   8  11       83.47       83.34     12.20 o
   2   8  11        0.59        3.09      4.38 o
   3   8  11      124.65      114.49      7.16 o
   4   8  11        3.84        2.31      5.14 o
   5   8  11        1.61       -4.35      5.06 o
   6   8  11      133.21      183.59     13.22 o
   7   8  11       84.92       76.65     15.33 o
  -6   9  11      263.43      260.64     23.13 o
  -5   9  11      137.86      144.08     14.35 o
  -4   9  11       25.57       25.87     11.28 o
  -3   9  11      995.92      991.29     29.47 o
  -2   9  11        7.30       10.86      7.53 o
  -1   9  11       52.33       49.91      7.58 o
   0   9  11      137.00      124.53     10.18 o
   1   9  11       76.28       56.84      9.85 o
   2   9  11       40.50       32.72      9.53 o
   3   9  11       99.92      100.89      7.28 o
   4   9  11        5.24        4.45      7.76 o
   5   9  11        9.81        4.01      8.44 o
   6   9  11       24.34       19.57      7.67 o
  -5  10  11       81.91       55.67      9.04 o
  -4  10  11       19.47       30.20     13.18 o
  -3  10  11        8.30       11.49      6.28 o
  -2  10  11       21.60       27.99      9.56 o
  -1  10  11        0.48        2.47      5.22 o
   0  10  11        5.81        4.08      5.31 o
   1  10  11       59.14       55.10     11.61 o
   2  10  11        1.97        3.78      7.76 o
   3  10  11        0.36       -1.53      5.08 o
   4  10  11       28.47       17.17      7.00 o
   5  10  11        1.63        0.99      6.00 o
  -4  11  11        8.09        3.03     10.35 o
  -3  11  11       23.86       21.57      7.62 o
  -2  11  11      272.87      315.10     23.20 o
  -1  11  11      100.08       84.55     10.35 o
   0  11  11      157.69      168.83     13.21 o
   1  11  11       58.22       43.29     11.83 o
   2  11  11       38.46       49.87     12.53 o
   3  11  11        2.12        2.95      5.61 o
   4  11  11       68.79       78.95     10.49 o
  -2  12  11       19.56       36.41     12.05 o
  -1  12  11        4.00       -5.44      5.44 o
   0  12  11       32.53       48.45      9.09 o
   1  12  11        0.18       -0.07      5.83 o
   2  12  11       71.13       94.69     17.66 o
  -9   0  12       66.93       82.68     15.82 o
  -8   0  12       38.87       68.28     13.71 o
  -7   0  12       48.87       48.74      7.49 o
  -6   0  12      453.62      446.86     16.60 o
  -5   0  12      344.71      321.07     13.58 o
  -4   0  12      125.15      136.51     11.69 o
  -3   0  12     2210.34     2353.65     77.05 o
  -2   0  12       22.81       19.58      3.72 o
  -1   0  12      639.23      679.50     24.88 o
   0   0  12     3578.46     3704.43    100.07 o
   1   0  12      480.37      506.48     19.36 o
   2   0  12      193.21      214.98     11.07 o
   3   0  12       11.35       11.16      2.87 o
   4   0  12       26.34       29.43      3.58 o
   5   0  12       50.40       41.94      8.75 o
   6   0  12     1513.04     1453.01     52.27 o
   7   0  12       24.07       31.25      9.79 o
   8   0  12       95.32       80.89     15.24 o
   9   0  12        0.20        0.01      9.87 o
  -9   1  12        6.21        5.06      7.51 o
  -8   1  12       28.71       29.27      7.89 o
  -7   1  12      192.81      178.87      7.92 o
  -6   1  12        2.79        3.04      3.17 o
  -5   1  12      267.38      260.81     11.36 o
  -4   1  12      386.50      405.91     10.05 o
  -3   1  12       19.45       14.85      2.59 o
  -2   1  12      648.47      669.67     12.50 o
  -1   1  12     2277.36     2367.44     77.50 o
   0   1  12      252.65      297.19     10.22 o
   1   1  12     1113.01     1259.84     27.35 o
   2   1  12       18.26       34.51      3.62 o
   3   1  12      890.87      857.51     16.25 o
   4   1  12       42.34       42.25      2.80 o
   5   1  12      174.84      195.89     11.68 o
   6   1  12        7.51       11.28      5.06 o
   7   1  12       18.30       17.98      6.59 o
   8   1  12        1.16        1.63      9.90 o
   9   1  12       24.49       34.56     10.73 o
  -9   2  12        0.78        7.45      7.37 o
  -8   2  12       44.93       45.37      8.80 o
  -7   2  12        5.08        5.70      3.52 o
  -6   2  12       93.19       91.16      5.83 o
  -5   2  12        0.00        0.55      2.56 o
  -4   2  12        0.01       -1.19      2.20 o
  -3   2  12      334.69      355.17      8.69 o
  -2   2  12      117.91      118.52      4.71 o
  -1   2  12       88.12      106.03      6.36 o
   0   2  12      145.44      131.79      6.94 o
   1   2  12      670.86      717.75     17.90 o
   2   2  12        5.19        7.79      2.62 o
   3   2  12      706.21      744.25     14.69 o
   4   2  12        0.06        0.00      1.58 o
   5   2  12      196.67      198.09      7.78 o
   6   2  12       42.05       41.37      6.96 o
   7   2  12      341.26      348.84     16.60 o
   8   2  12       27.52       24.12      8.11 o
   9   2  12       66.99       50.18      9.96 o
  -9   3  12        4.36       -3.37     10.17 o
  -8   3  12        5.89        9.00      5.05 o
  -7   3  12        1.89       -3.88      3.88 o
  -6   3  12      249.59      248.63      8.80 o
  -5   3  12        2.94        0.70      2.67 o
  -4   3  12        6.15        9.83      2.71 o
  -3   3  12        0.81       -1.46      1.92 o
  -2   3  12      233.87      230.04      8.80 o
  -1   3  12       16.67       15.71      3.52 o
   0   3  12      116.68      138.56     18.94 o
   1   3  12      472.15      482.64     13.91 o
   2   3  12       69.30       68.92      3.87 o
   3   3  12      206.33      179.03      6.09 o
   4   3  12      391.03      372.40     10.70 o
   5   3  12       12.41       16.19      3.54 o
   6   3  12        1.21        0.90      4.62 o
   7   3  12      268.45      246.27     19.30 o
   8   3  12      191.42      195.00     14.04 o
  -8   4  12        0.86        5.15      5.71 o
  -7   4  12        4.11       -3.79      4.00 o
  -6   4  12      901.12      878.14     26.11 o
  -5   4  12        8.33        9.93      3.29 o
  -4   4  12      119.03      125.51      7.71 o
  -3   4  12        2.90       -0.40      2.07 o
  -2   4  12        5.37       -0.93      1.88 o
  -1   4  12       24.76       26.65      4.26 o
   0   4  12     1916.09     1959.92     71.14 o
   1   4  12       97.35      102.36      6.33 o
   2   4  12      130.41      132.03      5.18 o
   3   4  12       68.49       67.45      4.08 o
   4   4  12      333.58      340.56     10.40 o
   5   4  12       37.96       37.85      4.66 o
   6   4  12      106.66      100.06     10.47 o
   7   4  12        0.71       -1.32      5.19 o
   8   4  12       30.75       38.40      8.52 o
  -8   5  12       70.76       83.67      8.63 o
  -7   5  12        5.27        7.25      4.79 o
  -6   5  12      634.90      634.21     14.92 o
  -5   5  12      330.05      332.02     11.15 o
  -4   5  12       28.20       29.70      3.69 o
  -3   5  12     1495.00     1435.34     23.51 o
  -2   5  12      121.19      122.34      5.62 o
  -1   5  12        7.19        5.90      3.25 o
   0   5  12      131.58      141.58      8.82 o
   1   5  12       21.25       25.36      4.22 o
   2   5  12        3.65        1.91      1.85 o
   3   5  12        4.35        3.91      2.34 o
   4   5  12      194.70      198.30      8.05 o
   5   5  12       39.26       41.06      5.08 o
   6   5  12        1.85        0.70      7.94 o
   7   5  12        0.35       -2.27      7.98 o
   8   5  12        0.19       -0.78      9.36 o
  -8   6  12        6.47        6.36      5.54 o
  -7   6  12        2.53        2.55      4.64 o
  -6   6  12      171.90      166.84      9.61 o
  -5   6  12        6.22        1.00      3.05 o
  -4   6  12       47.12       62.10      6.55 o
  -3   6  12     1035.60     1028.20     21.20 o
  -2   6  12      233.75      220.35     23.87 o
  -1   6  12     1678.86     1592.02     68.67 o
   0   6  12     1082.92      979.26     25.46 o
   1   6  12     1529.41     1452.23     33.91 o
   2   6  12       40.65       36.56      5.02 o
   3   6  12        0.48       -1.80      3.15 o
   4   6  12        7.32        5.92      4.54 o
   5   6  12       28.47       27.77      6.37 o
   6   6  12       76.36       89.06      9.48 o
   7   6  12       13.27        9.67      8.88 o
   8   6  12        6.73        4.54      9.39 o
  -7   7  12        0.01       -4.28      8.36 o
  -6   7  12        0.05       -2.54      4.99 o
  -5   7  12       26.89       27.82      9.33 o
  -4   7  12       34.31       32.67      7.66 o
  -3   7  12      148.15      157.25     10.41 o
  -2   7  12       45.01       31.76      8.45 o
  -1   7  12        8.16       14.15      4.68 o
   0   7  12       83.88       55.67      6.75 o
   1   7  12      258.14      220.76     15.95 o
   2   7  12      457.32      434.44     15.47 o
   3   7  12       31.10       28.30      5.33 o
   4   7  12       41.41       35.75      6.85 o
   5   7  12       29.49       24.68      6.59 o
   6   7  12       33.81       41.58      7.64 o
   7   7  12       33.55       28.28     12.04 o
  -7   8  12        0.64       -3.46      5.81 o
  -6   8  12        5.04       10.73      6.52 o
  -5   8  12        0.56       -2.93      4.55 o
  -4   8  12      123.18      116.99     10.14 o
  -3   8  12       11.52       12.78      5.28 o
  -2   8  12      192.56      183.88     12.58 o
  -1   8  12      316.69      330.58     14.59 o
   0   8  12       84.47       85.97      8.33 o
   1   8  12        0.35        7.13      4.25 o
   2   8  12       45.30       45.32      7.16 o
   3   8  12        0.47       -0.07      3.86 o
   4   8  12       56.78       66.63      8.56 o
   5   8  12      122.97      136.32     15.74 o
   6   8  12        6.33        8.09      6.64 o
   7   8  12      159.63      191.92     21.12 o
  -6   9  12      110.26      126.61     17.57 o
  -5   9  12      190.40      181.11     32.21 o
  -4   9  12      241.65      229.22     13.74 o
  -3   9  12      255.49      249.20     13.72 o
  -2   9  12      195.96      194.98     16.02 o
  -1   9  12      228.67      204.43     12.62 o
   0   9  12       63.54       38.88      6.92 o
   1   9  12       11.13       11.45      5.45 o
   2   9  12        2.89       -4.28      4.29 o
   3   9  12       19.97       19.09      6.15 o
   4   9  12       68.96       71.72      9.41 o
   5   9  12       10.09        7.38      6.22 o
   6   9  12       24.51       20.90      7.73 o
  -5  10  12      136.53      113.80     11.81 o
  -4  10  12      152.59      175.05     13.19 o
  -3  10  12        0.04        7.19      6.19 o
  -2  10  12       40.25       36.31      7.54 o
  -1  10  12        2.53       -0.45      7.10 o
   0  10  12        1.81       22.00      9.68 o
   1  10  12       21.93        9.01      5.78 o
   2  10  12        0.95        2.64      4.87 o
   3  10  12       49.70       55.56      8.61 o
   4  10  12        8.28       11.28      6.33 o
   5  10  12        6.17        5.63      6.49 o
  -4  11  12        0.43       -4.85      4.85 o
  -3  11  12       87.54      103.94     17.17 o
  -2  11  12       27.69       30.39      8.18 o
  -1  11  12        0.76        1.75      8.06 o
   0  11  12       72.79       96.21     15.63 o
   1  11  12        9.12        4.63      5.93 o
   2  11  12      104.26      106.69      8.45 o
   3  11  12      124.68      144.03     12.30 o
   4  11  12        0.05        2.38      8.25 o
  -2  12  12       35.69       48.68      9.39 o
  -1  12  12       24.18       19.56     13.74 o
   0  12  12       80.79       78.64     13.48 o
   1  12  12       12.74       -2.27      6.37 o
   2  12  12        4.12       11.53      6.80 o
  -9   1  13       41.39       68.62     11.18 o
  -8   1  13        6.77       12.92      7.90 o
  -7   1  13       13.71       18.68      4.31 o
  -6   1  13       90.27       81.79      8.68 o
  -5   1  13       27.40       32.63      4.03 o
  -4   1  13       14.86       16.37      3.01 o
  -3   1  13      454.29      438.10     10.57 o
  -2   1  13      156.68      149.89      5.29 o
  -1   1  13     1762.82     1767.83     37.61 o
   0   1  13      343.19      352.30     11.60 o
   1   1  13      169.18      184.46      8.14 o
   2   1  13      179.09      173.77      7.39 o
   3   1  13       68.77       66.53      3.88 o
   4   1  13        9.66        9.63      2.04 o
   5   1  13      103.98      112.15      8.62 o
   6   1  13      160.90      169.73     11.28 o
   7   1  13      171.83      181.77     20.95 o
   8   1  13       17.21       25.58      7.50 o
   9   1  13       73.60       73.52     11.10 o
  -9   2  13       41.43       52.63     10.21 o
  -8   2  13       10.65       12.29      6.65 o
  -7   2  13        2.27       -0.45      3.37 o
  -6   2  13       77.81       69.47      5.45 o
  -5   2  13        4.03        1.47      2.89 o
  -4   2  13        0.75        2.28      2.33 o
  -3   2  13       48.29       54.52      3.87 o
  -2   2  13      244.11      252.60      6.99 o
  -1   2  13      163.58      189.12      8.63 o
   0   2  13      374.60      369.53     12.00 o
   1   2  13      201.83      200.06      8.22 o
   2   2  13      113.57      118.51      6.27 o
   3   2  13       81.55       84.50      4.38 o
   4   2  13      178.33      183.92      6.63 o
   5   2  13       47.44       47.37      4.68 o
   6   2  13       39.60       43.19      7.20 o
   7   2  13      679.96      675.34     23.90 o
   8   2  13      106.78      122.27     12.15 o
  -8   3  13        2.01        4.42      4.83 o
  -7   3  13       29.66       28.55      5.84 o
  -6   3  13       25.48       19.00      3.94 o
  -5   3  13       17.61       17.01      3.56 o
  -4   3  13        2.65        4.46      2.56 o
  -3   3  13       80.31       78.81      4.47 o
  -2   3  13       18.23       28.24      6.66 o
  -1   3  13       71.94       74.76      7.20 o
   0   3  13       13.55       13.79      3.38 o
   1   3  13      316.72      292.28     10.50 o
   2   3  13      105.45      101.15      4.73 o
   3   3  13      202.88      188.83     11.00 o
   4   3  13      222.55      244.41      8.66 o
   5   3  13        0.01        2.45      3.01 o
   6   3  13      216.84      201.60     25.01 o
   7   3  13        8.85        2.77      5.70 o
   8   3  13       38.24       33.71      8.42 o
  -8   4  13       23.59       28.02      6.33 o
  -7   4  13      149.57      163.47      9.80 o
  -6   4  13       13.56       12.94      3.70 o
  -5   4  13      181.16      190.02      7.53 o
  -4   4  13       83.00       75.38      4.93 o
  -3   4  13      740.06      711.39     14.06 o
  -2   4  13       94.38       68.68      4.47 o
  -1   4  13       15.67       17.09      4.32 o
   0   4  13      147.08      149.82      8.12 o
   1   4  13       71.07       65.06      5.49 o
   2   4  13        1.07        0.97      1.91 o
   3   4  13     1567.33     1505.35     26.51 o
   4   4  13       13.83        6.25      3.22 o
   5   4  13        0.04       -0.57      3.09 o
   6   4  13      108.96       89.87      9.88 o
   7   4  13        3.11       -2.92      5.48 o
   8   4  13       42.47       56.15      9.50 o
  -8   5  13      423.25      432.54     17.02 o
  -7   5  13        0.19        0.04      4.33 o
  -6   5  13      159.82      154.51      7.66 o
  -5   5  13       59.58       57.43      5.06 o
  -4   5  13     1250.87     1247.66     21.92 o
  -3   5  13     2537.32     2384.26     54.82 o
  -2   5  13      996.79      960.10     19.32 o
  -1   5  13       21.03       12.15      4.03 o
   0   5  13       92.81       83.88     11.33 o
   1   5  13      380.29      369.85     13.06 o
   2   5  13        0.04       -2.06      2.66 o
   3   5  13       87.31       86.32      6.27 o
   4   5  13       20.14        9.97      4.85 o
   5   5  13       67.84       69.36      7.88 o
   6   5  13       66.95       74.51     13.38 o
   7   5  13       15.82       27.08     11.62 o
   8   5  13       17.54       -0.09     10.35 o
  -8   6  13        2.92        2.08      6.34 o
  -7   6  13       12.74       10.60      5.23 o
  -6   6  13        0.37        3.44      3.54 o
  -5   6  13       88.93       93.94      6.01 o
  -4   6  13      205.17      190.55      9.73 o
  -3   6  13      411.09      408.08     11.59 o
  -2   6  13     1088.69      972.51     26.29 o
  -1   6  13     1577.85     1427.03     54.94 o
   0   6  13        0.39        0.89      3.38 o
   1   6  13      989.24      955.93     24.96 o
   2   6  13       36.37       26.55      4.83 o
   3   6  13       13.35       11.42      3.95 o
   4   6  13        8.46        3.69      4.60 o
   5   6  13       78.31       85.02     10.51 o
   6   6  13      242.39      224.42     20.43 o
   7   6  13        0.00        3.18      9.36 o
  -7   7  13        1.70        0.84      5.95 o
  -6   7  13       10.65        8.32      4.55 o
  -5   7  13       89.65       78.44      7.20 o
  -4   7  13       15.18       11.97      5.42 o
  -3   7  13       25.40       26.68      5.82 o
  -2   7  13       12.09        9.76      4.59 o
  -1   7  13        0.36       -3.95      4.60 o
   0   7  13      681.53      607.32     19.46 o
   1   7  13        9.72        5.97      4.10 o
   2   7  13        7.65       14.38      4.48 o
   3   7  13       49.66       48.70      6.11 o
   4   7  13       15.48        9.47      5.65 o
   5   7  13       15.74       20.89      7.34 o
   6   7  13      411.95      443.11     35.28 o
   7   7  13       20.20       24.21     11.92 o
  -7   8  13       56.67       57.23      9.79 o
  -6   8  13        5.67        3.50      6.04 o
  -5   8  13       78.19       90.18      9.56 o
  -4   8  13       16.12       12.97      5.48 o
  -3   8  13        5.02        9.55      5.00 o
  -2   8  13        8.77        4.01      4.56 o
  -1   8  13       76.09       75.99      8.38 o
   0   8  13        5.41       -2.44      3.83 o
   1   8  13      246.37      209.40     17.59 o
   2   8  13       80.98       77.44      7.87 o
   3   8  13       32.31       30.77      5.69 o
   4   8  13      162.91      159.80     11.70 o
   5   8  13       69.42       78.85      9.74 o
   6   8  13      105.35      113.05     11.61 o
  -6   9  13      197.06      192.93     20.81 o
  -5   9  13      396.33      429.05     31.40 o
  -4   9  13      104.04      131.36     11.36 o
  -3   9  13        8.64       13.42      5.52 o
  -2   9  13        4.57       -3.90      3.90 o
  -1   9  13        0.80        8.72      5.36 o
   0   9  13       20.55       28.18      6.69 o
   1   9  13        2.93        2.05      4.60 o
   2   9  13       74.67       89.78     13.78 o
   3   9  13      543.39      559.93     20.93 o
   4   9  13      196.14      214.99     13.88 o
   5   9  13      104.51      113.19     11.43 o
   6   9  13       11.91       12.93      7.27 o
  -5  10  13      154.20      161.19     13.27 o
  -4  10  13        0.22        5.26      5.83 o
  -3  10  13       37.37       53.50      8.55 o
  -2  10  13       17.54       23.56     20.63 o
  -1  10  13        8.13       10.43      5.75 o
   0  10  13       56.52       68.57      8.87 o
   1  10  13        5.28        0.01      6.15 o
   2  10  13       28.58       26.33      6.64 o
   3  10  13       84.33       62.43      9.17 o
   4  10  13      157.98      149.16     20.15 o
   5  10  13        4.91        4.09      6.37 o
  -4  11  13       11.87       19.28      7.61 o
  -3  11  13       28.76       29.51      8.66 o
  -2  11  13        5.74        0.27      5.53 o
  -1  11  13        1.39       -4.98     12.64 o
   0  11  13        2.27       -4.99      4.99 o
   1  11  13        0.56       -4.87      4.87 o
   2  11  13       19.33       21.41      6.81 o
   3  11  13        0.50       -5.51      5.51 o
  -1  12  13        1.40        6.99      6.36 o
   0  12  13       81.74       92.69     11.30 o
   1  12  13       44.67       53.35     18.33 o
  -9   0  14       44.17       43.42     14.57 o
  -8   0  14       66.37       61.61     14.58 o
  -7   0  14       32.74       25.13      7.61 o
  -6   0  14      357.14      368.20     15.60 o
  -5   0  14      601.63      608.61     19.47 o
  -4   0  14      117.72      138.17     14.24 o
  -3   0  14     1663.79     1703.20     37.83 o
  -2   0  14      203.89      233.35      9.95 o
  -1   0  14       45.23       38.48      6.66 o
   0   0  14      178.53      152.58     10.86 o
   1   0  14     2486.31     2307.55     65.98 o
   2   0  14     1157.01     1077.32     34.40 o
   3   0  14      412.45      419.55     17.01 o
   4   0  14      195.73      217.10     25.45 o
   5   0  14      388.86      404.08     21.93 o
   6   0  14      363.99      314.03     20.94 o
   7   0  14      269.16      253.60     20.21 o
   8   0  14        0.39       10.70      9.18 o
  -9   1  14       36.63       29.58      9.29 o
  -8   1  14      107.89      104.00     11.84 o
  -7   1  14      143.14      146.54      7.78 o
  -6   1  14       32.81       40.72      4.87 o
  -5   1  14       88.57       78.59      5.42 o
  -4   1  14      237.34      245.33     19.54 o
  -3   1  14       70.57       70.29      5.00 o
  -2   1  14      134.97      128.52      5.13 o
  -1   1  14       51.72       54.68      5.26 o
   0   1  14      520.97      518.70     15.06 o
   1   1  14        6.02       -0.71      3.26 o
   2   1  14      129.53      111.76      6.65 o
   3   1  14      702.80      695.29     14.49 o
   4   1  14      557.00      587.47     15.95 o
   5   1  14     1209.28     1203.71     32.62 o
   6   1  14       24.87       20.62      7.32 o
   7   1  14      423.79      396.63     17.73 o
   8   1  14        2.99        0.13      7.94 o
  -8   2  14       17.68       16.64      5.82 o
  -7   2  14       30.41       45.54      5.33 o
  -6   2  14        0.35       -0.10      3.27 o
  -5   2  14       11.55       12.21      4.01 o
  -4   2  14        2.10        1.36      2.51 o
  -3   2  14      548.82      552.40     11.84 o
  -2   2  14      332.54      326.15      9.49 o
  -1   2  14       32.79       30.68      4.53 o
   0   2  14        3.36        4.14      2.95 o
   1   2  14      207.09      178.92     11.42 o
   2   2  14      105.01      107.07      6.20 o
   3   2  14      707.92      692.35     17.83 o
   4   2  14      321.88      338.68      8.13 o
   5   2  14      118.82      120.56      6.65 o
   6   2  14      178.07      166.86     12.49 o
   7   2  14      126.27      126.03     11.34 o
   8   2  14        2.46        0.29      6.26 o
  -8   3  14       23.32       30.17      6.39 o
  -7   3  14        1.79        1.30      3.41 o
  -6   3  14       52.11       41.83      4.97 o
  -5   3  14       32.00       34.95      4.34 o
  -4   3  14       52.38       46.04      4.25 o
  -3   3  14      711.48      664.14     13.43 o
  -2   3  14      116.35       98.35      5.30 o
  -1   3  14      104.64       96.46      6.80 o
   0   3  14       62.61       66.61      5.82 o
   1   3  14        1.11        0.70      2.56 o
   2   3  14      131.18      131.01      5.57 o
   3   3  14      161.54      171.12      6.62 o
   4   3  14      571.03      562.90     14.10 o
   5   3  14        4.17        0.28      3.32 o
   6   3  14      118.17      107.35      9.48 o
   7   3  14       10.13       14.58      6.51 o
   8   3  14       18.10       16.88      7.43 o
  -8   4  14       28.79       31.61      6.76 o
  -7   4  14      246.50      245.85     14.19 o
  -6   4  14        1.93        2.93      3.44 o
  -5   4  14      318.01      315.10      9.80 o
  -4   4  14      216.09      203.29      7.51 o
  -3   4  14      210.20      194.57      6.95 o
  -2   4  14      633.40      574.52     13.48 o
  -1   4  14       46.44       53.45      5.65 o
   0   4  14       37.31       50.70      9.49 o
   1   4  14        2.76        1.63      2.75 o
   2   4  14      165.31      126.20      5.54 o
   3   4  14        0.72       -0.09      2.34 o
   4   4  14      502.36      463.73     12.74 o
   5   4  14       21.30       19.79      4.23 o
   6   4  14      167.90      161.19     11.22 o
   7   4  14        0.78       -3.68      5.42 o
   8   4  14       76.99       43.31     13.43 o
  -8   5  14       94.73       74.98      8.44 o
  -7   5  14       21.19       19.41      5.47 o
  -6   5  14      198.64      252.93      9.43 o
  -5   5  14      288.49      289.95      9.54 o
  -4   5  14       22.47       22.53      3.84 o
  -3   5  14      153.67      161.51      7.52 o
  -2   5  14      103.92      103.23      5.71 o
  -1   5  14      497.53      500.27     47.92 o
   0   5  14      902.14      929.74     24.45 o
   1   5  14       12.42        6.34      3.67 o
   2   5  14       38.22       32.89      8.88 o
   3   5  14      110.45      114.19      7.23 o
   4   5  14      101.44       82.75      8.00 o
   5   5  14        0.00       -2.08      4.04 o
   6   5  14        6.71        2.41      7.20 o
   7   5  14       32.77       64.26     13.79 o
   8   5  14        0.00        4.41     10.08 o
  -7   6  14        0.81        2.15      4.79 o
  -6   6  14       34.85       47.75      5.42 o
  -5   6  14       62.11       62.42      5.48 o
  -4   6  14       76.12       72.98      5.92 o
  -3   6  14       33.12       42.49      7.08 o
  -2   6  14       47.56       40.42      6.29 o
  -1   6  14      163.41      152.45     10.13 o
   0   6  14      396.42      331.09     13.31 o
   1   6  14        2.48        2.01      3.48 o
   2   6  14        0.18       -1.84      3.15 o
   3   6  14        8.12        6.16      3.73 o
   4   6  14      207.12      205.33     11.88 o
   5   6  14      337.28      330.04     15.24 o
   6   6  14      212.66      210.60     19.78 o
   7   6  14      412.58      407.78     28.58 o
  -7   7  14       16.18       11.48      7.37 o
  -6   7  14       13.26       12.02      5.05 o
  -5   7  14        0.06        4.02      4.55 o
  -4   7  14       17.58       10.79      5.20 o
  -3   7  14        0.00       -3.33      3.83 o
  -2   7  14       20.08       14.24      5.09 o
  -1   7  14       34.39       34.79      6.17 o
   0   7  14       30.02       29.66      5.78 o
   1   7  14       10.80        9.46      4.54 o
   2   7  14       35.98       33.25      8.32 o
   3   7  14       51.32       55.74      6.39 o
   4   7  14        3.62        7.80      5.29 o
   5   7  14      112.14      130.98     12.01 o
   6   7  14       17.43       15.11      6.84 o
   7   7  14        0.81        4.43      9.74 o
  -6   8  14       14.03       20.56      9.71 o
  -5   8  14      116.47      116.74     14.88 o
  -4   8  14       52.59       65.55      8.58 o
  -3   8  14        1.33       -6.67      6.67 o
  -2   8  14        1.60        0.79      4.15 o
  -1   8  14        5.98        3.69      7.02 o
   0   8  14      174.47      132.01     10.03 o
   1   8  14        3.89       16.81      9.91 o
   2   8  14       53.32       40.66      6.39 o
   3   8  14        0.95       -5.72      5.72 o
   4   8  14       29.65       24.09      6.75 o
   5   8  14        3.27        1.26      5.55 o
   6   8  14       29.45       37.57      8.33 o
  -6   9  14       14.86       38.65     12.96 o
  -5   9  14       32.43       42.07     10.84 o
  -4   9  14        7.68       15.41      6.28 o
  -3   9  14       37.87       41.14      7.51 o
  -2   9  14        2.97        6.11      5.08 o
  -1   9  14        5.20        7.66      5.03 o
   0   9  14        1.52        9.32      4.84 o
   1   9  14       71.33       67.44      8.31 o
   2   9  14       58.64       70.16      8.27 o
   3   9  14      410.76      467.33     19.36 o
   4   9  14       33.57       47.63     12.00 o
   5   9  14       82.45      100.52     11.26 o
  -5  10  14      109.04      105.13     11.45 o
  -4  10  14      158.49      195.19     14.16 o
  -3  10  14      191.62      197.91     13.92 o
  -2  10  14      157.26      191.30     13.31 o
  -1  10  14       26.13       35.87      7.47 o
   0  10  14       12.06       13.80      5.80 o
   1  10  14      113.93       96.96      9.90 o
   2  10  14      110.28       99.53     10.11 o
   3  10  14       28.96       31.79      7.84 o
   4  10  14        1.42        1.16      6.18 o
  -3  11  14        0.64        5.59      6.27 o
  -2  11  14      123.82      140.87     14.63 o
  -1  11  14        0.03        3.15      5.76 o
   0  11  14       60.28       84.54     10.38 o
   1  11  14       38.67       54.79      8.87 o
   2  11  14       67.46       70.16     17.88 o
   3  11  14        5.41        6.84      6.38 o
   0  12  14        1.02        7.24      9.50 o
  -8   1  15        0.74        0.02      6.27 o
  -7   1  15      103.13      102.30      6.97 o
  -6   1  15      243.49      223.18      8.89 o
  -5   1  15      334.46      305.70      9.49 o
  -4   1  15       60.53       66.05      4.85 o
  -3   1  15      204.31      218.88      7.27 o
  -2   1  15       16.85       18.59      3.28 o
  -1   1  15        3.33        5.42      3.11 o
   0   1  15     1365.90     1447.50     32.46 o
   1   1  15       61.81       69.21      8.06 o
   2   1  15        0.62        0.99      2.61 o
   3   1  15      436.14      416.92     10.58 o
   4   1  15       32.85       38.81      3.31 o
   5   1  15     1562.99     1637.56     39.57 o
   6   1  15       18.49       19.10      6.12 o
   7   1  15      564.48      547.03     21.66 o
   8   1  15       30.16       28.51      8.05 o
  -8   2  15        0.39        2.11      5.02 o
  -7   2  15       13.88       12.99      5.81 o
  -6   2  15        0.17       -3.07      4.74 o
  -5   2  15        7.28        4.56      3.22 o
  -4   2  15        1.41       -1.62      2.48 o
  -3   2  15       85.99       92.21      5.26 o
  -2   2  15      399.63      364.84     10.34 o
  -1   2  15       16.55       13.35      3.63 o
   0   2  15      145.89      147.43      8.02 o
   1   2  15        2.40        2.17      2.56 o
   2   2  15       13.92       15.91      3.63 o
   3   2  15      443.52      416.73     10.65 o
   4   2  15        0.04       -2.62      2.62 o
   5   2  15        1.06        0.54      4.49 o
   6   2  15        0.24       -3.06      4.59 o
   7   2  15       25.19       21.10      6.93 o
   8   2  15       26.03       30.03      8.71 o
  -8   3  15      106.89      118.74     15.16 o
  -7   3  15       66.55       69.66      6.29 o
  -6   3  15        0.00       -2.30      3.17 o
  -5   3  15        0.02        1.32      3.02 o
  -4   3  15       28.70       25.51      3.68 o
  -3   3  15      805.02      790.04     15.44 o
  -2   3  15      214.19      196.82      7.40 o
  -1   3  15        9.99       17.07      3.91 o
   0   3  15       90.03       83.07      6.36 o
   1   3  15       32.73       22.55      4.08 o
   2   3  15       61.71       64.66      5.53 o
   3   3  15      848.11      797.11     16.52 o
   4   3  15        2.87        4.81      3.17 o
   5   3  15       46.63       43.97      5.04 o
   6   3  15        5.11        6.08      8.91 o
   7   3  15       44.48       57.63      9.00 o
   8   3  15       72.42       78.54     10.85 o
  -8   4  15        0.14        4.74      5.66 o
  -7   4  15      373.99      372.78     14.46 o
  -6   4  15       79.45       78.14      6.23 o
  -5   4  15      638.42      616.14     14.47 o
  -4   4  15        0.03       -2.59      2.59 o
  -3   4  15        9.43       10.12      3.36 o
  -2   4  15      401.70      387.59     10.81 o
  -1   4  15        2.85        1.16      3.13 o
   0   4  15      188.69      183.54      9.31 o
   1   4  15       53.73       48.28      5.40 o
   2   4  15      180.85      143.96      6.10 o
   3   4  15      385.96      402.60     10.61 o
   4   4  15      984.76      890.65     19.72 o
   5   4  15      113.19      115.21      8.45 o
   6   4  15       94.95       74.49      8.39 o
   7   4  15       65.05       61.51      9.04 o
   8   4  15       23.32       28.58     12.62 o
  -8   5  15       73.60       62.21      8.39 o
  -7   5  15       80.29       75.47      8.02 o
  -6   5  15     1174.84     1173.50     24.97 o
  -5   5  15      710.95      717.23     15.96 o
  -4   5  15      363.86      351.81     10.08 o
  -3   5  15      546.65      536.39     13.96 o
  -2   5  15      103.87      109.12      8.26 o
  -1   5  15      382.25      335.28     23.08 o
   0   5  15       62.39       55.68      6.32 o
   1   5  15        5.01        0.29      3.41 o
   2   5  15       71.39       53.41      5.78 o
   3   5  15      117.09       99.45      7.10 o
   4   5  15       45.11       42.77      6.86 o
   5   5  15       17.49       16.30      5.62 o
   6   5  15       21.56       27.33     11.12 o
   7   5  15       11.59       21.56     11.41 o
  -7   6  15      100.90      116.27     16.74 o
  -6   6  15      243.94      239.97     19.27 o
  -5   6  15       31.54       26.60      5.43 o
  -4   6  15       85.83       87.81      8.74 o
  -3   6  15       13.38       21.03      5.51 o
  -2   6  15       71.13       62.69      7.40 o
  -1   6  15        1.80        3.08      4.11 o
   0   6  15        5.67        3.22      3.98 o
   1   6  15        5.96       -1.52      3.41 o
   2   6  15       10.00        9.81      4.17 o
   3   6  15        6.58        3.12      7.04 o
   4   6  15        1.10        8.45      5.12 o
   5   6  15       36.10       38.77     11.15 o
   6   6  15       62.51       67.31     13.69 o
   7   6  15       84.06       78.62     16.07 o
  -7   7  15       16.37       16.68     11.42 o
  -6   7  15        8.99       14.53      5.21 o
  -5   7  15       87.79      109.40     11.65 o
  -4   7  15        4.26       -2.22      4.50 o
  -3   7  15      227.56      215.37     12.45 o
  -2   7  15        0.20        1.32      4.25 o
  -1   7  15       75.57       60.87      7.46 o
   0   7  15      363.70      349.22     14.70 o
   1   7  15      438.26      386.84     15.20 o
   2   7  15       18.54       22.27      5.38 o
   3   7  15      135.25      151.48     12.21 o
   4   7  15        1.03        2.93      4.86 o
   5   7  15        1.21        4.74      5.37 o
   6   7  15      364.62      394.55     26.62 o
   7   7  15       26.12        9.16     10.78 o
  -6   8  15        1.82       -6.54      6.54 o
  -5   8  15        4.49       14.71      6.03 o
  -4   8  15       13.07       11.50      5.90 o
  -3   8  15        0.13       -3.97      3.98 o
  -2   8  15        4.47        8.21      4.92 o
  -1   8  15        3.17        1.56      7.34 o
   0   8  15       76.31       79.59     12.53 o
   1   8  15        3.48        1.81      4.17 o
   2   8  15       16.07       19.95      5.54 o
   3   8  15        0.48       -5.91      5.91 o
   4   8  15      143.59      157.68     11.88 o
   5   8  15       14.34       14.86      6.74 o
   6   8  15       80.24       72.01     15.01 o
  -5   9  15        2.43        3.03      5.44 o
  -4   9  15      261.57      290.55     46.54 o
  -3   9  15       23.13       24.13     11.84 o
  -2   9  15       33.09       29.83      6.89 o
  -1   9  15        0.30        3.37      4.79 o
   0   9  15       71.43       74.56      8.86 o
   1   9  15       37.62       38.82     10.52 o
   2   9  15      103.54      123.28     10.91 o
   3   9  15       71.76       64.45     12.87 o
   4   9  15        0.34       -5.19      5.19 o
   5   9  15       10.99       16.23      7.40 o
  -4  10  15        6.86       13.51     13.10 o
  -3  10  15      166.86      180.61     13.80 o
  -2  10  15       92.68       88.84     10.61 o
  -1  10  15       19.56       13.38      6.30 o
   0  10  15      264.24      266.67     14.82 o
   1  10  15      117.57      123.96     10.95 o
   2  10  15       98.67       95.89     11.62 o
   3  10  15       43.08       38.89     12.40 o
   4  10  15       32.13       28.14      8.18 o
  -3  11  15       24.19       24.10      7.92 o
  -2  11  15        6.10       -3.07      7.31 o
  -1  11  15        3.75        7.24      6.60 o
   0  11  15        0.64       -9.26     19.43 o
   1  11  15        6.37        2.87      8.61 o
   2  11  15        0.27       12.03      9.70 o
   3  11  15       18.51       21.96      7.59 o
  -8   0  16        2.53       -8.54      8.54 o
  -7   0  16      262.14      247.46     14.22 o
  -6   0  16      303.25      282.43     28.04 o
  -5   0  16      619.86      646.05     21.00 o
  -4   0  16      434.43      437.49     15.82 o
  -3   0  16      645.00      645.30     20.60 o
  -2   0  16      218.00      235.24     15.20 o
  -1   0  16       13.48       10.06      5.18 o
   0   0  16     1487.41     1399.32     45.33 o
   1   0  16     2424.90     2229.55     65.55 o
   2   0  16      426.48      412.06     18.34 o
   3   0  16     3790.92     3757.12    102.04 o
   4   0  16      606.77      594.83     17.08 o
   5   0  16     1569.55     1589.11     55.19 o
   6   0  16      119.99      107.36     14.23 o
   7   0  16      262.73      253.31     21.45 o
   8   0  16       26.53       30.85     11.66 o
  -8   1  16       10.18        4.25      5.61 o
  -7   1  16      248.57      238.71      9.76 o
  -6   1  16      145.02      143.90      7.52 o
  -5   1  16      242.29      251.04      8.87 o
  -4   1  16       59.06       55.03      4.66 o
  -3   1  16       14.00       13.78      2.99 o
  -2   1  16       18.58       18.00      4.25 o
  -1   1  16       34.59       24.99      4.52 o
   0   1  16      193.00      193.93     14.00 o
   1   1  16      100.81      115.52     15.82 o
   2   1  16       28.76       33.07      4.47 o
   3   1  16       18.81       19.28      3.28 o
   4   1  16      310.67      319.62      8.32 o
   5   1  16      462.50      437.71     17.06 o
   6   1  16       87.23       87.88     11.45 o
   7   1  16      765.13      797.94     27.03 o
   8   1  16       65.97       66.46     10.32 o
  -8   2  16       17.99       11.37      5.86 o
  -7   2  16       81.50       79.56      6.61 o
  -6   2  16       25.13       32.10      4.73 o
  -5   2  16        1.57        4.16      3.27 o
  -4   2  16       20.89       20.40      3.54 o
  -3   2  16      181.09      177.43      6.74 o
  -2   2  16      191.89      191.87     14.12 o
  -1   2  16        1.58        1.74      3.21 o
   0   2  16      487.30      454.14     14.61 o
   1   2  16       15.84       14.52      3.79 o
   2   2  16       34.35       41.01      4.88 o
   3   2  16        0.17       -1.72      2.40 o
   4   2  16      346.50      346.60     10.80 o
   5   2  16        2.55        4.36      4.53 o
   6   2  16      157.18      163.44     11.68 o
   7   2  16       10.90       12.89      6.81 o
   8   2  16        6.13        8.64      7.15 o
  -8   3  16      183.16      223.15     12.61 o
  -7   3  16       14.37       21.62      4.83 o
  -6   3  16        0.66       -3.30      3.30 o
  -5   3  16       10.75       11.69      4.98 o
  -4   3  16       44.15       44.26      4.44 o
  -3   3  16      943.55      864.72     16.68 o
  -2   3  16       43.56       49.38      6.03 o
  -1   3  16       98.21      109.01      7.74 o
   0   3  16       13.98       14.92      3.87 o
   1   3  16       22.06       24.38      4.40 o
   2   3  16        0.01        0.46      2.88 o
   3   3  16      759.82      707.84     15.46 o
   4   3  16        2.73        0.56      3.18 o
   5   3  16        1.42        4.13      3.37 o
   6   3  16        9.17        4.16      5.22 o
   7   3  16        1.03        5.77      7.03 o
   8   3  16       35.88       49.61      9.77 o
  -8   4  16       94.45      112.59      9.90 o
  -7   4  16      421.29      440.74     13.36 o
  -6   4  16       96.14       92.91      6.65 o
  -5   4  16      335.83      353.90     12.48 o
  -4   4  16       50.00       48.74      4.67 o
  -3   4  16      464.82      397.21     11.70 o
  -2   4  16       49.77       41.97     10.81 o
  -1   4  16        2.19       -1.32      3.19 o
   0   4  16       92.93       90.27      8.61 o
   1   4  16       48.92       35.76      6.08 o
   2   4  16       53.55       60.19      4.48 o
   3   4  16      242.02      220.38      7.75 o
   4   4  16       47.44       30.78      7.74 o
   5   4  16        1.20        0.13      3.85 o
   6   4  16       94.73       72.91      8.66 o
   7   4  16       11.78       31.36     11.08 o
   8   4  16        1.67       -5.16      9.72 o
  -7   5  16       98.11       91.89      8.69 o
  -6   5  16        4.34        0.81      3.53 o
  -5   5  16      212.58      191.36     10.83 o
  -4   5  16       45.63       39.15      5.00 o
  -3   5  16      468.43      438.70     12.51 o
  -2   5  16      118.48      106.86      8.40 o
  -1   5  16        2.68       -3.01      3.32 o
   0   5  16      187.67      174.92      9.73 o
   1   5  16        0.46       -0.45      3.17 o
   2   5  16      348.55      263.66     11.45 o
   3   5  16       63.24       62.40      6.18 o
   4   5  16      315.72      256.80     13.01 o
   5   5  16      210.20      213.11     12.46 o
   6   5  16       62.55       50.55     12.04 o
   7   5  16       24.96       29.20     11.36 o
  -7   6  16       62.37       78.05     12.86 o
  -6   6  16      226.71      235.07     16.04 o
  -5   6  16      254.59      281.10     11.80 o
  -4   6  16       16.75       21.43      5.71 o
  -3   6  16        0.11        2.49      6.18 o
  -2   6  16       22.73       25.60      6.12 o
  -1   6  16       13.76        9.73      4.48 o
   0   6  16      896.30      726.06     24.11 o
   1   6  16        5.97        1.77      4.05 o
   2   6  16        0.64       -2.93      3.35 o
   3   6  16      105.96      108.03      7.96 o
   4   6  16       21.78       18.94      5.97 o
   5   6  16       16.35       20.63      6.34 o
   6   6  16        3.33        3.39      8.27 o
   7   6  16        3.78       -3.22      8.46 o
  -7   7  16       17.97       16.23      7.58 o
  -6   7  16       10.58        6.73      4.81 o
  -5   7  16       11.05        8.60      7.02 o
  -4   7  16        0.48       -4.19      4.21 o
  -3   7  16        2.49        8.11     10.11 o
  -2   7  16       11.48        5.94      4.86 o
  -1   7  16        5.56        5.16      4.54 o
   0   7  16      229.44      248.53     12.67 o
   1   7  16        1.11        6.08      4.52 o
   2   7  16        2.62       -3.67      3.67 o
   3   7  16       84.01       80.02     12.64 o
   4   7  16        0.22        8.64      5.39 o
   5   7  16        9.29       10.69      6.69 o
   6   7  16       63.88       54.27     13.13 o
  -6   8  16       26.42       28.64      7.31 o
  -5   8  16       25.97       22.38      6.98 o
  -4   8  16        6.17        5.83      5.37 o
  -3   8  16      110.27      114.56     10.44 o
  -2   8  16       76.86       79.18      9.06 o
  -1   8  16        2.81       -2.07      4.39 o
   0   8  16      442.79      398.98     16.50 o
   1   8  16        9.33        5.89      5.80 o
   2   8  16        0.45       -2.59      4.07 o
   3   8  16       62.62       57.29     11.70 o
   4   8  16       98.12       87.79      9.98 o
   5   8  16       69.02       59.76      9.31 o
   6   8  16       80.95       71.22     15.12 o
  -5   9  16        9.99       12.16     11.38 o
  -4   9  16        0.02        4.49      5.50 o
  -3   9  16       17.92        5.31      5.81 o
  -2   9  16       28.48       30.67     12.24 o
  -1   9  16        1.15        3.24      5.48 o
   0   9  16       79.50       85.98     22.39 o
   1   9  16       30.95       37.63      7.14 o
   2   9  16        0.49       -1.92      4.35 o
   3   9  16        3.69        2.66      7.83 o
   4   9  16        0.00        2.38      6.17 o
   5   9  16       22.81       23.36      8.18 o
  -4  10  16       34.74       40.15     10.30 o
  -3  10  16       68.95       68.54      9.54 o
  -2  10  16        8.00       22.29      7.33 o
  -1  10  16      109.58       98.35     26.38 o
   0  10  16        1.38        4.59      6.51 o
   1  10  16       53.22       47.13      7.84 o
   2  10  16       18.98        8.30      7.90 o
   3  10  16      122.45      161.13     14.76 o
   4  10  16        9.43       11.64      6.91 o
  -2  11  16        2.21        3.73      8.06 o
  -1  11  16       60.03       48.27      8.90 o
   0  11  16        0.19       -4.93      4.93 o
   1  11  16       77.85       89.04     10.65 o
   2  11  16        7.76        5.53     10.01 o
  -8   1  17       53.26       53.81      7.87 o
  -7   1  17       17.76       22.82      4.92 o
  -6   1  17        0.03       -3.36      3.36 o
  -5   1  17        8.20        3.86      3.30 o
  -4   1  17       33.09       28.51      5.01 o
  -3   1  17      121.73      124.88      6.27 o
  -2   1  17       13.53       10.04      8.77 o
  -1   1  17      336.79      335.67     12.92 o
   0   1  17      897.21      899.24     23.43 o
   1   1  17      827.85      810.98     21.45 o
   2   1  17       28.14       25.61      4.40 o
   3   1  17     1701.51     1648.17     41.45 o
   4   1  17       12.92       17.14      3.04 o
   5   1  17      219.65      231.80     12.81 o
   6   1  17       90.00       99.75     13.16 o
   7   1  17       89.37      105.75     16.86 o
   8   1  17        1.16       -3.30      6.49 o
  -8   2  17        3.67        4.16      5.60 o
  -7   2  17       12.18        7.25      4.25 o
  -6   2  17        8.26        9.31      3.95 o
  -5   2  17        6.05        0.63      3.15 o
  -4   2  17       46.88       47.36      4.80 o
  -3   2  17        9.27        8.05      2.85 o
  -2   2  17      202.17      192.79     10.34 o
  -1   2  17        0.06        3.44      3.52 o
   0   2  17       42.26       51.55      5.72 o
   1   2  17      117.39      126.31      7.78 o
   2   2  17       18.03       17.23      4.31 o
   3   2  17      342.88      328.66      9.77 o
   4   2  17       89.90       92.19      6.15 o
   5   2  17        0.55       -3.99      5.40 o
   6   2  17      141.96      154.87     18.23 o
   7   2  17       10.43       10.68      6.59 o
   8   2  17        9.10       10.18      7.55 o
  -8   3  17      234.37      298.73     14.13 o
  -7   3  17       36.44       37.38      5.58 o
  -6   3  17        2.36       -0.93      3.54 o
  -5   3  17        1.64       -0.53      3.14 o
  -4   3  17      318.51      301.41      9.57 o
  -3   3  17       40.48       31.35      4.56 o
  -2   3  17      745.73      723.79     28.61 o
  -1   3  17       89.99       84.66      7.26 o
   0   3  17      102.94       80.67      7.03 o
   1   3  17       35.24       36.90      5.23 o
   2   3  17        3.34        4.96      3.66 o
   3   3  17      396.45      409.76     11.19 o
   4   3  17       35.24       35.19      4.72 o
   5   3  17       21.12       17.27      5.66 o
   6   3  17       30.70       31.36      7.06 o
   7   3  17       49.20       39.76      8.41 o
   8   3  17        0.23       -9.29     16.07 o
  -8   4  17      127.82      125.38     14.37 o
  -7   4  17      378.42      391.52     17.28 o
  -6   4  17       97.51       88.26      6.63 o
  -5   4  17      206.01      199.63      8.42 o
  -4   4  17       93.43       95.29      5.96 o
  -3   4  17       69.25       58.17      6.07 o
  -2   4  17      182.44      177.51     10.26 o
  -1   4  17       22.83       17.48      4.53 o
   0   4  17       65.75       56.05      6.36 o
   1   4  17      298.29      258.04     11.22 o
   2   4  17       52.10       40.52      4.09 o
   3   4  17       28.32       31.46      3.95 o
   4   4  17        8.07       10.73      3.77 o
   5   4  17        0.10       -0.05      3.41 o
   6   4  17       26.36       17.87      9.89 o
   7   4  17       17.34       19.81     10.43 o
  -7   5  17        0.39       -4.70      4.70 o
  -6   5  17        2.70        1.41      3.80 o
  -5   5  17       13.39       12.34      3.87 o
  -4   5  17        0.04       -3.16      3.16 o
  -3   5  17      201.50      210.22      8.72 o
  -2   5  17       14.16       13.41      4.81 o
  -1   5  17        1.24        1.38      8.47 o
   0   5  17       92.10       74.91      9.85 o
   1   5  17      189.95      119.69      8.49 o
   2   5  17        6.25        8.28      4.07 o
   3   5  17       89.48       74.74      6.77 o
   4   5  17       97.91      101.83     14.57 o
   5   5  17      174.41      173.32     11.58 o
   6   5  17       50.66       33.58     11.27 o
   7   5  17       15.83       11.28     10.36 o
  -7   6  17        0.01       -0.44      5.77 o
  -6   6  17        8.59        6.74      4.71 o
  -5   6  17       28.61       33.23      6.93 o
  -4   6  17      125.26      135.77     10.69 o
  -3   6  17       24.28       22.03      7.55 o
  -2   6  17      146.11      137.48     10.05 o
  -1   6  17       35.34       33.76      8.15 o
   0   6  17       49.85       29.71      5.64 o
   1   6  17       71.10       64.14      7.21 o
   2   6  17      234.44      194.97     10.45 o
   3   6  17       33.91       47.03      6.28 o
   4   6  17       78.66       65.02      8.50 o
   5   6  17       12.96       21.93      6.43 o
   6   6  17       12.02        9.90      9.16 o
   7   6  17      152.91      166.13     20.58 o
  -6   7  17      209.74      250.59     22.13 o
  -5   7  17       35.29       41.48      7.71 o
  -4   7  17        8.86        2.80      5.12 o
  -3   7  17        3.66        2.10      4.66 o
  -2   7  17        0.24        0.40      4.55 o
  -1   7  17      187.65      157.01     10.89 o
   0   7  17       75.10       68.48      7.91 o
   1   7  17      365.72      334.41     14.55 o
   2   7  17        9.66       18.08      5.09 o
   3   7  17        2.55       -4.98      6.46 o
   4   7  17       69.96       79.11      9.34 o
   5   7  17        4.05       -0.06      5.52 o
   6   7  17       64.09       43.68     12.90 o
  -6   8  17        0.08        8.49      6.27 o
  -5   8  17        7.59        0.36      5.31 o
  -4   8  17        2.94        7.43      5.55 o
  -3   8  17       64.79       61.54      8.53 o
  -2   8  17      102.84       91.99      9.60 o
  -1   8  17      159.15      146.02     11.15 o
   0   8  17       68.22       57.44      8.00 o
   1   8  17      199.00      192.18     11.81 o
   2   8  17       20.39       24.07      5.85 o
   3   8  17       67.65       68.57     13.22 o
   4   8  17       59.96       81.13     12.49 o
   5   8  17       70.59       74.09     10.16 o
  -5   9  17        0.76        2.66      6.00 o
  -4   9  17       16.23       22.68      7.16 o
  -3   9  17      105.09      120.88     11.43 o
  -2   9  17       17.59       15.47      6.43 o
  -1   9  17        9.46       13.16      6.05 o
   0   9  17       76.70       73.18      9.15 o
   1   9  17        0.04        1.63      6.93 o
   2   9  17       28.42       33.48      7.16 o
   3   9  17       19.79       15.82     10.30 o
   4   9  17       10.16        9.16      6.87 o
   5   9  17       11.48       -0.17      6.41 o
  -4  10  17       71.04       61.20      9.65 o
  -3  10  17       68.64       67.07     12.47 o
  -2  10  17      220.47      218.56     14.74 o
  -1  10  17      124.09      132.35     14.35 o
   0  10  17      126.65      134.61     15.11 o
   1  10  17       56.42       68.67      9.27 o
   2  10  17      121.03      137.47     11.61 o
   3  10  17       54.74       65.23     10.05 o
  -2  11  17       56.07       61.53     10.13 o
  -1  11  17      114.58      113.98     12.12 o
   0  11  17       20.46       23.54      7.54 o
   1  11  17       20.35       16.08      7.22 o
  -8   0  18       31.32       31.55     12.52 o
  -7   0  18        0.15       -5.07      5.07 o
  -6   0  18      209.26      213.40     14.67 o
  -5   0  18       63.04       58.05      9.32 o
  -4   0  18       61.70       64.72     16.44 o
  -3   0  18       21.33       20.19      4.95 o
  -2   0  18       38.96       33.90      8.06 o
  -1   0  18      824.53      765.94     30.85 o
   0   0  18       62.41       75.80      9.71 o
   1   0  18     1927.98     1806.67     56.39 o
   2   0  18      101.50      101.41     10.20 o
   3   0  18     3243.39     3138.80     88.16 o
   4   0  18        2.40        2.52      5.84 o
   5   0  18     1785.88     1752.70     60.36 o
   6   0  18      104.59       90.62     13.86 o
   7   0  18        6.24       10.23      8.71 o
   8   0  18       62.44       81.78     16.32 o
  -8   1  18       30.64       41.47      7.61 o
  -7   1  18       55.08       54.31      6.19 o
  -6   1  18      167.38      184.05     10.31 o
  -5   1  18        8.80       11.53      3.93 o
  -4   1  18        8.87       13.65      3.51 o
  -3   1  18      954.46      900.94     17.56 o
  -2   1  18      296.05      288.29     12.53 o
  -1   1  18     1380.71     1335.44     32.32 o
   0   1  18       11.98       19.64      7.45 o
   1   1  18     1729.31     1714.85     38.38 o
   2   1  18      702.01      667.32     18.79 o
   3   1  18     1298.91     1284.76     29.69 o
   4   1  18      550.17      570.85     14.94 o
   5   1  18       10.13       -2.32      4.68 o
   6   1  18       20.19       16.22      6.49 o
   7   1  18       18.95       22.07      7.49 o
   8   1  18        1.50       11.84      7.44 o
  -8   2  18        3.63       -5.29      5.29 o
  -7   2  18        1.27        9.99      4.49 o
  -6   2  18       98.89       93.27      6.78 o
  -5   2  18        3.85        8.00      3.59 o
  -4   2  18       94.51       97.41      6.02 o
  -3   2  18      283.36      267.52      9.85 o
  -2   2  18      126.77      110.35      9.26 o
  -1   2  18      406.22      387.24     14.52 o
   0   2  18       35.85       37.34      5.68 o
   1   2  18      299.90      286.70     11.84 o
   2   2  18        0.01        0.34      3.32 o
   3   2  18      551.81      527.92     13.27 o
   4   2  18       54.73       47.78      5.18 o
   5   2  18       10.16        9.82      5.55 o
   6   2  18       11.94        8.60      6.85 o
   7   2  18        3.21        1.76      5.92 o
   8   2  18        0.12       -6.22      6.22 o
  -8   3  18       15.40       18.81      6.66 o
  -7   3  18      211.51      197.29      9.60 o
  -6   3  18       86.76       83.53      6.64 o
  -5   3  18       90.64       90.49      6.27 o
  -4   3  18      115.30      116.65      6.53 o
  -3   3  18      506.47      505.86     14.02 o
  -2   3  18      651.58      603.57     19.42 o
  -1   3  18       79.88       75.84      7.29 o
   0   3  18        3.84       -0.42      3.92 o
   1   3  18       22.50       18.98      4.72 o
   2   3  18       10.05        8.97      4.13 o
   3   3  18       77.49       67.73      5.14 o
   4   3  18        2.47        3.38      3.44 o
   5   3  18       11.17       14.02      5.82 o
   6   3  18       53.42       37.16      7.77 o
   7   3  18       20.88       16.71     11.12 o
  -7   4  18       70.42       80.51      9.66 o
  -6   4  18       31.63       27.68      5.03 o
  -5   4  18      143.26      129.69      9.56 o
  -4   4  18       60.23       59.91      5.86 o
  -3   4  18        1.62       -2.80      2.80 o
  -2   4  18        0.13        0.32      4.65 o
  -1   4  18      138.30      106.72     11.53 o
   0   4  18      387.96      315.12     13.11 o
   1   4  18      411.35      345.29     17.79 o
   2   4  18       16.74       12.77      3.51 o
   3   4  18        2.14       -1.13      2.75 o
   4   4  18       24.90       33.90     11.79 o
   5   4  18        1.58        0.73      6.59 o
   6   4  18       14.71       14.75      9.62 o
   7   4  18       10.92        5.35      9.65 o
  -7   5  18        2.43       -2.11      5.51 o
  -6   5  18        0.12       -4.60      4.60 o
  -5   5  18       45.99       59.01      5.73 o
  -4   5  18       23.41       26.60      4.67 o
  -3   5  18        1.21       -0.14      3.11 o
  -2   5  18       29.26       24.39      6.11 o
  -1   5  18      146.93      128.21     23.82 o
   0   5  18      398.65      269.92     12.45 o
   1   5  18       18.23       14.49      4.84 o
   2   5  18      658.61      533.36     40.41 o
   3   5  18      158.35      148.45      9.06 o
   4   5  18      400.53      329.63     20.55 o
   5   5  18        0.07        2.40      4.98 o
   6   5  18       69.73       57.43     13.16 o
   7   5  18       34.52       32.46     12.83 o
  -7   6  18       32.68       45.42      9.54 o
  -6   6  18       13.36       19.79      7.05 o
  -5   6  18      127.70      145.04     11.50 o
  -4   6  18       10.05        8.51      5.39 o
  -3   6  18       31.05       37.18      7.00 o
  -2   6  18      156.92      133.61     10.21 o
  -1   6  18       14.54       14.97      6.73 o
   0   6  18        6.62        5.39      4.60 o
   1   6  18       68.16       51.18      7.03 o
   2   6  18      210.66      187.11     19.87 o
   3   6  18        0.01       -3.68      5.59 o
   4   6  18       11.72       10.41      5.83 o
   5   6  18       23.15       24.48      6.78 o
   6   6  18       58.48       49.30     13.20 o
  -6   7  18       21.83       33.26      8.02 o
  -5   7  18        1.13        4.08      5.30 o
  -4   7  18        6.55        7.05      5.39 o
  -3   7  18        1.37        4.10      5.18 o
  -2   7  18       21.18       20.69      6.12 o
  -1   7  18       15.49        3.40      7.65 o
   0   7  18      129.80      110.55     13.11 o
   1   7  18        0.18        3.45      4.54 o
   2   7  18        0.37       -4.11      5.72 o
   3   7  18       76.71       76.50     12.59 o
   4   7  18       15.74       23.36      6.61 o
   5   7  18        1.08       -1.26      7.00 o
   6   7  18       41.17       22.25     11.29 o
  -5   8  18       45.48       44.46      8.43 o
  -4   8  18       23.96       33.74      7.34 o
  -3   8  18       12.55       12.76      5.73 o
  -2   8  18       47.11       49.05      7.82 o
  -1   8  18        2.83       11.54     11.13 o
   0   8  18      314.49      293.17     14.62 o
   1   8  18        0.23        1.66      4.36 o
   2   8  18        6.49        5.75      5.10 o
   3   8  18       36.04       34.19     10.87 o
   4   8  18       76.37       91.87     13.24 o
   5   8  18       20.36       19.39      7.42 o
  -4   9  18       50.59       43.73     10.88 o
  -3   9  18       81.76       79.50     10.26 o
  -2   9  18       84.05       88.86     10.41 o
  -1   9  18        0.00       -1.53      8.08 o
   0   9  18       13.14       11.09      5.89 o
   1   9  18        3.68        4.21      5.02 o
   2   9  18      169.08      192.85     12.44 o
   3   9  18        6.85        1.01      8.18 o
   4   9  18      112.03      133.00     12.51 o
  -3  10  18        0.12        9.36      6.50 o
  -2  10  18       37.07       46.07      8.81 o
  -1  10  18       16.29       18.96     14.33 o
   0  10  18        6.00       14.70      6.71 o
   1  10  18      120.51      159.67     12.55 o
   2  10  18       16.21       10.07     10.54 o
   3  10  18        2.98        4.41      6.57 o
   0  11  18        0.06       -0.51      5.95 o
  -8   1  19        0.37       -5.39      5.39 o
  -7   1  19       43.05       39.65      5.80 o
  -6   1  19        1.16        4.55      3.94 o
  -5   1  19        1.84        1.64      3.53 o
  -4   1  19        3.93        4.57      3.38 o
  -3   1  19      303.13      279.60     10.53 o
  -2   1  19      598.96      590.40     28.27 o
  -1   1  19      719.42      701.00     21.15 o
   0   1  19        2.70        0.00      3.79 o
   1   1  19      855.42      845.94     23.08 o
   2   1  19      255.21      268.92     23.03 o
   3   1  19       14.63       21.84      5.02 o
   4   1  19      294.71      298.44     11.90 o
   5   1  19        2.08        0.80      6.54 o
   6   1  19       66.39       67.28      9.21 o
   7   1  19       16.96       18.62      7.36 o
  -8   2  19        0.09       -3.86      7.91 o
  -7   2  19       35.31       37.66      6.46 o
  -6   2  19       25.55       32.34      5.11 o
  -5   2  19       27.87       28.83      5.03 o
  -4   2  19        3.93        9.02      3.44 o
  -3   2  19      146.35      158.05      8.16 o
  -2   2  19       46.64       51.98     13.37 o
  -1   2  19      200.25      183.39     10.32 o
   0   2  19        1.72        2.95      3.74 o
   1   2  19        2.68        5.84      5.86 o
   2   2  19      104.32       93.20      7.38 o
   3   2  19      143.75      154.30      7.28 o
   4   2  19      165.34      161.71      8.17 o
   5   2  19        6.24        4.19      5.27 o
   6   2  19       28.10       31.54      7.36 o
   7   2  19        3.76       11.47      6.88 o
  -7   3  19       89.64       84.64      8.00 o
  -6   3  19       47.70       44.70      5.61 o
  -5   3  19        2.35        3.54      3.67 o
  -4   3  19        9.06        5.97      3.30 o
  -3   3  19       13.11       14.25      3.93 o
  -2   3  19      123.93      111.68      8.90 o
  -1   3  19      123.00       98.66     12.03 o
   0   3  19      157.49      169.95      9.85 o
   1   3  19       15.04        7.13      4.28 o
   2   3  19        1.65       -1.07      3.63 o
   3   3  19        6.18        8.32      3.23 o
   4   3  19       30.83       26.26      4.62 o
   5   3  19      152.24      167.97     11.36 o
   6   3  19       24.76       24.51      6.77 o
   7   3  19       32.38       34.74      8.34 o
  -7   4  19       11.82       14.58      4.90 o
  -6   4  19        6.96        8.37      4.18 o
  -5   4  19       27.24       29.57      6.54 o
  -4   4  19        0.23       -2.95      3.20 o
  -3   4  19       63.39       55.42      7.63 o
  -2   4  19        2.45        1.34      4.59 o
  -1   4  19      209.61      188.68     11.04 o
   0   4  19      147.80      135.63      9.36 o
   1   4  19       35.83       37.95      6.10 o
   2   4  19        0.31       -5.72      6.10 o
   3   4  19       49.33       51.00      7.97 o
   4   4  19       12.40       18.38      5.45 o
   5   4  19        0.23       -5.91      6.61 o
   6   4  19       90.70       76.30     14.84 o
   7   4  19       10.92       35.08     12.65 o
  -7   5  19        0.07       -1.52      4.79 o
  -6   5  19        0.26        3.84      4.11 o
  -5   5  19        0.41       -3.45      3.45 o
  -4   5  19       47.90       60.31      8.46 o
  -3   5  19      262.44      249.49     15.99 o
  -2   5  19       25.63       17.69      5.58 o
  -1   5  19        0.35       -0.25      4.08 o
   0   5  19        4.41       16.05      4.87 o
   1   5  19        0.18        0.93      4.01 o
   2   5  19       25.25       21.16      5.36 o
   3   5  19      568.44      505.82     17.84 o
   4   5  19       38.09       27.36      6.44 o
   5   5  19       24.46       18.98      6.21 o
   6   5  19      108.24      110.43     16.67 o
   7   5  19       25.76       35.60     12.67 o
  -6   6  19        0.03       -0.19      5.75 o
  -5   6  19        4.01        0.83      5.23 o
  -4   6  19        8.46       10.26      5.66 o
  -3   6  19       12.47        8.25      5.34 o
  -2   6  19       83.05       61.38      7.94 o
  -1   6  19        0.56       -1.95      4.31 o
   0   6  19       44.36       38.31      7.96 o
   1   6  19      146.43      123.62     12.08 o
   2   6  19       89.03       66.02      7.44 o
   3   6  19       66.01       80.00     12.60 o
   4   6  19       51.22       43.58      7.54 o
   5   6  19        0.37        6.34      8.04 o
   6   6  19      114.72      128.07     18.21 o
  -6   7  19      372.75      438.31     19.83 o
  -5   7  19        0.10        4.34      5.65 o
  -4   7  19       95.12       78.06      9.58 o
  -3   7  19       74.42       78.50      9.30 o
  -2   7  19      172.91      157.75     11.56 o
  -1   7  19       23.77       22.38      6.21 o
   0   7  19      291.11      252.38     19.72 o
   1   7  19        0.71        0.32      4.37 o
   2   7  19        5.03       -0.25      4.36 o
   3   7  19      130.56      162.09     17.18 o
   4   7  19        0.35        3.58      5.93 o
   5   7  19       53.38       45.93      8.52 o
  -5   8  19        0.20       -5.13      5.13 o
  -4   8  19        0.98       -2.51      5.04 o
  -3   8  19      135.19      144.43     12.14 o
  -2   8  19        4.54        2.06      5.08 o
  -1   8  19       13.06       18.84      6.04 o
   0   8  19      353.37      375.70     16.66 o
   1   8  19       76.91       70.67      8.60 o
   2   8  19       57.41       48.02      7.57 o
   3   8  19       90.37      116.96     16.20 o
   4   8  19       23.51       28.47      7.90 o
   5   8  19       37.04       32.57      8.42 o
  -4   9  19       26.84       23.99      7.25 o
  -3   9  19        0.47       -0.84      5.20 o
  -2   9  19        3.01        6.71      8.86 o
  -1   9  19       40.47       41.48      7.90 o
   0   9  19        0.10        0.56      5.15 o
   1   9  19       47.03       33.55      7.21 o
   2   9  19      100.16      148.53     11.58 o
   3   9  19        0.84        8.89      9.24 o
   4   9  19       29.50       22.44      7.97 o
  -3  10  19        9.83       10.77     11.03 o
  -2  10  19        2.31       -3.47      5.59 o
  -1  10  19       39.71       39.58      8.34 o
   0  10  19       15.43       27.23      7.74 o
   1  10  19       41.57       55.20      9.01 o
   2  10  19        1.78       -7.47      7.47 o
  -8   0  20       15.73        8.43     10.02 o
  -7   0  20        3.86        7.71      6.70 o
  -6   0  20       29.67       26.14      7.23 o
  -5   0  20        3.13       -2.04      4.79 o
  -4   0  20       17.80       15.21      6.76 o
  -3   0  20      321.20      292.16     20.04 o
  -2   0  20      223.67      215.14     16.40 o
  -1   0  20       20.63       22.32      8.16 o
   0   0  20      129.97      105.34     11.59 o
   1   0  20      118.81       92.60     11.07 o
   2   0  20        1.02        3.13      5.54 o
   3   0  20     2480.95     2458.71     72.66 o
   4   0  20      332.92      320.67     20.92 o
   5   0  20       28.71       20.44      8.90 o
   6   0  20       20.76       17.10     10.03 o
   7   0  20       49.55       49.52     13.65 o
  -7   1  20        5.93       -3.41      4.13 o
  -6   1  20        0.07        0.13      3.82 o
  -5   1  20       49.29       48.20      5.49 o
  -4   1  20       20.84       22.74      4.28 o
  -3   1  20       59.41       61.51     13.54 o
  -2   1  20      126.41      107.67     12.23 o
  -1   1  20      788.97      781.29     23.12 o
   0   1  20      233.03      246.41     11.89 o
   1   1  20     1727.54     1623.47     37.68 o
   2   1  20      161.16      145.64      8.90 o
   3   1  20        6.28        8.31      4.19 o
   4   1  20       65.28       81.09      6.46 o
   5   1  20        9.49       17.81      9.25 o
   6   1  20        0.66        1.29      5.88 o
   7   1  20       20.28       20.81     15.77 o
  -7   2  20        2.15       -0.11      4.23 o
  -6   2  20      251.73      262.47     10.37 o
  -5   2  20       28.59       30.76      4.77 o
  -4   2  20       46.54       53.86      5.25 o
  -3   2  20      825.22      862.11     26.90 o
  -2   2  20        5.35        7.17      4.87 o
  -1   2  20      424.06      388.25     15.47 o
   0   2  20      887.95      867.41     24.43 o
   1   2  20      192.75      186.22     10.17 o
   2   2  20        0.47        1.75      3.82 o
   3   2  20      163.29      157.45      7.52 o
   4   2  20       61.89       60.51      5.85 o
   5   2  20       93.53       89.02      9.24 o
   6   2  20        0.11       -1.97      8.60 o
   7   2  20        0.05       -3.82      5.96 o
  -7   3  20       41.73       47.87      7.26 o
  -6   3  20       57.08       61.28      6.41 o
  -5   3  20      143.10      158.97      9.72 o
  -4   3  20        2.09       -2.66      3.55 o
  -3   3  20      172.13      146.80     10.78 o
  -2   3  20       11.02       15.19      5.23 o
  -1   3  20      147.36      106.44      9.00 o
   0   3  20       12.60        4.23      4.39 o
   1   3  20        1.82       -2.70      3.94 o
   2   3  20       59.77       52.37      6.44 o
   3   3  20        5.66        5.09      3.26 o
   4   3  20        2.75        5.45      3.75 o
   5   3  20        5.88        8.31      5.41 o
   6   3  20       83.07       96.92     30.20 o
   7   3  20      100.21       79.86     15.91 o
  -7   4  20        0.83        3.94      4.55 o
  -6   4  20       32.69       36.07      5.57 o
  -5   4  20        2.61        5.31      3.92 o
  -4   4  20       23.32       27.37      4.86 o
  -3   4  20       28.88       22.90      6.14 o
  -2   4  20      233.45      216.25     12.45 o
  -1   4  20      214.60      182.13     10.98 o
   0   4  20       19.64       22.96      5.55 o
   1   4  20      333.28      254.66     12.14 o
   2   4  20      200.10      141.46      9.40 o
   3   4  20       76.76       63.25     18.50 o
   4   4  20      148.47      130.45     13.22 o
   5   4  20       90.31       78.53     14.15 o
   6   4  20       60.45       79.58     14.99 o
   7   4  20       24.22       33.69     12.78 o
  -7   5  20        7.79        5.24      5.48 o
  -6   5  20       17.74        7.89      5.28 o
  -5   5  20       96.81      100.07     17.86 o
  -4   5  20        0.72       -3.40      4.47 o
  -3   5  20       34.12       28.39      6.61 o
  -2   5  20       18.68       15.83      5.70 o
  -1   5  20        9.32        8.11      4.90 o
   0   5  20        0.96        1.46      4.32 o
   1   5  20      100.91       81.61      8.23 o
   2   5  20       26.03       22.72      5.49 o
   3   5  20       86.91      109.87     13.37 o
   4   5  20        6.04        4.17      5.07 o
   5   5  20        6.39        2.09      7.90 o
   6   5  20       27.08       21.06     11.51 o
  -6   6  20        0.76       -3.70      9.57 o
  -5   6  20       58.55       68.56      9.50 o
  -4   6  20       14.06       16.94     10.81 o
  -3   6  20        0.22       -0.10      5.43 o
  -2   6  20       85.02       89.09      9.56 o
  -1   6  20        0.08       -3.92      3.92 o
   0   6  20      477.51      381.71     16.08 o
   1   6  20        2.98        2.47      4.44 o
   2   6  20       38.54       25.56      5.85 o
   3   6  20        1.24        3.73      7.12 o
   4   6  20        0.54        8.88      5.95 o
   5   6  20       55.68       55.42      8.79 o
   6   6  20       89.81      113.90     18.23 o
  -5   7  20        8.39        8.68      6.44 o
  -4   7  20        8.38        7.59      7.95 o
  -3   7  20       24.85       23.95      6.89 o
  -2   7  20        1.44        1.10      4.56 o
  -1   7  20       16.52        8.97      5.23 o
   0   7  20      153.40      131.52     10.68 o
   1   7  20       15.21       16.89      5.68 o
   2   7  20       12.62       12.61      5.08 o
   3   7  20       24.99       30.29      9.95 o
   4   7  20      147.17      144.28     12.21 o
   5   7  20        5.63        6.84      6.74 o
  -5   8  20       56.06       58.91     21.82 o
  -4   8  20        2.78       -2.37      5.19 o
  -3   8  20       31.25       39.94     11.73 o
  -2   8  20        2.35       -2.39      5.10 o
  -1   8  20       34.03       25.17      6.87 o
   0   8  20       11.12        1.85      5.22 o
   1   8  20       18.92       29.57      6.72 o
   2   8  20       27.28       37.06      7.26 o
   3   8  20        3.17       12.13      8.91 o
   4   8  20        0.01        5.31      6.45 o
  -4   9  20        0.02       -4.67      5.64 o
  -3   9  20        7.77        3.76      6.95 o
  -2   9  20        1.34       -3.65      9.21 o
  -1   9  20       86.92       85.71     10.01 o
   0   9  20      320.79      331.04     20.02 o
   1   9  20       16.51       17.31      6.13 o
   2   9  20      115.70      122.45     17.45 o
   3   9  20        1.40       -8.20      8.20 o
  -2  10  20        7.45        3.17      6.54 o
  -1  10  20       11.63       12.93      6.61 o
   0  10  20       25.19       14.85      6.87 o
   1  10  20      103.23      107.35     11.47 o
   2  10  20       11.08       -3.22      8.80 o
  -7   1  21        2.38        0.51      5.19 o
  -6   1  21       21.02       22.52      4.98 o
  -5   1  21        2.59        1.07      3.72 o
  -4   1  21       26.30       24.29      4.30 o
  -3   1  21        3.05        2.74      5.34 o
  -2   1  21      243.57      259.83     13.16 o
  -1   1  21      381.45      403.11     27.58 o
   0   1  21      105.19      114.35      8.91 o
   1   1  21      117.09      130.54     16.60 o
   2   1  21       54.17       66.01      9.52 o
   3   1  21       94.81       88.84      7.39 o
   4   1  21      417.58      440.78     13.65 o
   5   1  21       59.08       51.62      8.07 o
   6   1  21        2.20       -0.31      5.58 o
   7   1  21      184.09      195.99     16.76 o
  -7   2  21      112.18      120.17      9.00 o
  -6   2  21       13.71       17.97      4.83 o
  -5   2  21      773.34      757.23     17.60 o
  -4   2  21      111.03      110.83      9.17 o
  -3   2  21     2232.27     2161.45     50.24 o
  -2   2  21      282.46      279.95     13.48 o
  -1   2  21      877.92      844.71     25.07 o
   0   2  21       99.29       98.73      8.52 o
   1   2  21      172.68      164.97     10.22 o
   2   2  21       29.70       27.70      5.45 o
   3   2  21       23.88       20.79      4.16 o
   4   2  21        4.04        8.37      3.93 o
   5   2  21       66.53       74.91      9.03 o
   6   2  21        5.24        6.17     14.19 o
   7   2  21       20.16       14.93      7.66 o
  -7   3  21      164.95      170.71      9.61 o
  -6   3  21       85.83       86.74      7.20 o
  -5   3  21      177.49      180.47      8.70 o
  -4   3  21      358.53      356.78     12.64 o
  -3   3  21        0.08       -0.03      4.60 o
  -2   3  21      175.66      144.57     10.65 o
  -1   3  21        0.13        6.05      4.74 o
   0   3  21       97.66       87.77      8.43 o
   1   3  21       21.07       15.38      8.04 o
   2   3  21       58.87       55.30      9.33 o
   3   3  21        3.64        1.96      3.23 o
   4   3  21       53.91       64.29      6.18 o
   5   3  21        1.22       12.58      5.99 o
   6   3  21       46.88       48.88     13.07 o
   7   3  21       13.70       36.70     13.07 o
  -7   4  21        0.01       -4.56      4.56 o
  -6   4  21       23.01       39.05      5.61 o
  -5   4  21        0.93       -2.52      4.00 o
  -4   4  21       77.64       73.50      8.86 o
  -3   4  21        0.61       -1.99      4.66 o
  -2   4  21      175.83      166.91     11.48 o
  -1   4  21       26.39       20.41      9.14 o
   0   4  21       10.30        2.82      4.67 o
   1   4  21      331.71      273.75     13.12 o
   2   4  21        0.69        3.40      4.53 o
   3   4  21        0.32        3.66      4.91 o
   4   4  21       14.01       17.34      7.57 o
   5   4  21        0.64       -7.85      7.85 o
   6   4  21       11.02        6.41      9.42 o
  -6   5  21       35.12       27.03     12.14 o
  -5   5  21        0.03       -1.89      5.42 o
  -4   5  21       29.63       19.73      6.42 o
  -3   5  21       70.67       61.19      8.54 o
  -2   5  21       32.37       30.97      8.89 o
  -1   5  21        0.02       -2.20      4.22 o
   0   5  21      100.01       87.05     13.30 o
   1   5  21       20.60       14.68      5.28 o
   2   5  21       15.71        8.72      4.78 o
   3   5  21        5.66       10.13      7.31 o
   4   5  21       47.06       62.54     11.61 o
   5   5  21        0.11        6.25      8.67 o
   6   5  21       59.45       38.08     13.26 o
  -6   6  21       23.34       15.04      6.91 o
  -5   6  21       14.30       25.60      7.23 o
  -4   6  21        1.89       -5.26      5.26 o
  -3   6  21      144.13      160.26     13.27 o
  -2   6  21       91.63       70.46      8.72 o
  -1   6  21       55.35       52.24      7.82 o
   0   6  21       75.23       48.11      7.67 o
   1   6  21       26.72       25.16      6.25 o
   2   6  21        1.85       -1.33      4.35 o
   3   6  21      355.39      435.64     25.35 o
   4   6  21      126.61      141.43     11.86 o
   5   6  21       15.64       11.96     10.40 o
  -5   7  21        4.51        6.15      7.83 o
  -4   7  21       18.38       19.68      6.94 o
  -3   7  21       30.78       37.25      7.70 o
  -2   7  21        2.37       -4.93      4.93 o
  -1   7  21       49.48       47.38      8.15 o
   0   7  21        8.61       -2.41     15.05 o
   1   7  21        6.40        7.27      5.00 o
   2   7  21       31.89       54.05      7.77 o
   3   7  21        6.00        3.64      8.12 o
   4   7  21      284.60      314.68     23.16 o
   5   7  21        0.38        9.09      6.95 o
  -4   8  21      112.39      123.16     12.20 o
  -3   8  21        0.02       -0.53      5.51 o
  -2   8  21      280.21      308.97     17.23 o
  -1   8  21       10.15        1.25      5.42 o
   0   8  21        1.81        7.84      5.88 o
   1   8  21        2.98        5.26      5.29 o
   2   8  21       77.47      110.40     13.70 o
   3   8  21       34.22       28.15     11.12 o
   4   8  21       37.56       47.38      9.29 o
  -3   9  21        1.77        2.79      8.43 o
  -2   9  21        2.13        3.22      6.80 o
  -1   9  21        0.10        5.69      7.30 o
   0   9  21      396.92      402.57     18.55 o
   1   9  21       28.51       52.20     10.29 o
   2   9  21       31.94       42.23     12.80 o
   3   9  21       12.37        7.19     10.25 o
  -1  10  21       80.23      101.81     16.30 o
   0  10  21       12.01       11.50     17.37 o
  -7   0  22       21.42       24.73      9.84 o
  -6   0  22        8.10        8.70      6.36 o
  -5   0  22        9.75       10.10      6.07 o
  -4   0  22      162.42      158.04     16.65 o
  -3   0  22     1178.95     1183.62     46.55 o
  -2   0  22      404.45      419.12     24.03 o
  -1   0  22      150.21      129.29     13.83 o
   0   0  22      154.26      146.91     14.13 o
   1   0  22        7.27       19.09      7.65 o
   2   0  22       10.49       14.69      6.75 o
   3   0  22     1990.42     2010.22     62.93 o
   4   0  22       32.71       39.00     10.36 o
   5   0  22       28.72       29.90     10.12 o
   6   0  22        7.87       11.23      8.36 o
   7   0  22       32.61       49.42     13.73 o
  -7   1  22        7.78       10.75      4.90 o
  -6   1  22        4.44        1.74      4.30 o
  -5   1  22       10.15       10.53      4.21 o
  -4   1  22      164.22      163.17     12.14 o
  -3   1  22        0.71       -3.45      4.69 o
  -2   1  22      189.50      174.00     11.56 o
  -1   1  22       33.98       28.36      6.43 o
   0   1  22       10.63       14.42      5.50 o
   1   1  22       16.42       21.91      9.44 o
   2   1  22        5.75        6.95      4.41 o
   3   1  22       40.62       66.98      6.99 o
   4   1  22       64.72       68.35      8.59 o
   5   1  22      165.12      190.94     25.90 o
   6   1  22        4.18       -5.62      5.62 o
   7   1  22      155.73      164.76     14.10 o
  -7   2  22        1.14        2.95      4.74 o
  -6   2  22        1.06        7.07      4.38 o
  -5   2  22       26.03       29.67      6.70 o
  -4   2  22       89.99       75.77      7.16 o
  -3   2  22      171.26      170.74     11.89 o
  -2   2  22      398.44      371.45     16.17 o
  -1   2  22      456.77      478.98     18.05 o
   0   2  22        6.21        4.25      4.81 o
   1   2  22      103.68       86.31      8.18 o
   2   2  22       15.86       19.35      5.44 o
   3   2  22       76.74       81.65      6.24 o
   4   2  22       81.02       94.23      7.25 o
   5   2  22        0.12        1.63      5.50 o
   6   2  22        0.01       -2.91      6.03 o
  -7   3  22       83.19       84.16      7.67 o
  -6   3  22        2.68        2.40      4.36 o
  -5   3  22      237.59      209.60     10.83 o
  -4   3  22       27.09       37.97      7.44 o
  -3   3  22     1131.41     1105.34     31.56 o
  -2   3  22        7.51       14.59      7.36 o
  -1   3  22      281.62      272.90     13.86 o
   0   3  22      585.86      554.91     23.53 o
   1   3  22        1.86        8.61      4.85 o
   2   3  22        1.68        8.44      6.75 o
   3   3  22       14.70       12.89      4.11 o
   4   3  22       29.19       40.66      5.69 o
   5   3  22        0.48        1.99      7.89 o
   6   3  22       96.25      112.19     17.30 o
  -6   4  22        6.11        7.33      4.51 o
  -5   4  22      113.70      120.63      8.65 o
  -4   4  22       14.32       17.91      6.43 o
  -3   4  22       36.92       37.71      7.47 o
  -2   4  22       16.37        8.98      5.23 o
  -1   4  22       22.35       16.89      5.78 o
   0   4  22        6.30        0.67      7.75 o
   1   4  22      126.68      133.92     10.03 o
   2   4  22       18.33       16.69      5.57 o
   3   4  22       25.87       23.08      8.30 o
   4   4  22       18.07        7.61      6.81 o
   5   4  22        2.92        1.42      8.73 o
   6   4  22        0.78       -1.71      9.38 o
  -6   5  22        5.25       -1.99      6.25 o
  -5   5  22       36.85       41.23      8.10 o
  -4   5  22        5.19        7.35     14.84 o
  -3   5  22       29.88       37.17     13.34 o
  -2   5  22        2.77       -4.24      4.24 o
  -1   5  22        3.88        9.68      5.19 o
   0   5  22       21.71       16.80      5.82 o
   1   5  22       43.32       41.11      9.59 o
   2   5  22        0.50       -4.14      4.14 o
   3   5  22        1.50        2.35      6.56 o
   4   5  22       87.58      111.33     14.20 o
   5   5  22       20.55       22.94     10.47 o
   6   5  22        1.84       -7.76      7.76 o
  -5   6  22        0.64        4.85      9.50 o
  -4   6  22        2.58        8.27      5.85 o
  -3   6  22        1.46       -0.21      5.33 o
  -2   6  22        3.08        8.71      5.64 o
  -1   6  22       15.16        3.97      5.08 o
   0   6  22        5.20        6.82      5.38 o
   1   6  22       19.89       10.12      5.36 o
   2   6  22        4.72       12.01     10.45 o
   3   6  22       19.96       21.44      9.46 o
   4   6  22      183.53      247.06     14.84 o
   5   6  22        4.73       -0.55      9.68 o
  -5   7  22        0.91       10.98      6.67 o
  -4   7  22      254.91      250.97     16.92 o
  -3   7  22      156.28      150.30     21.70 o
  -2   7  22      475.20      494.61     22.87 o
  -1   7  22        5.49        8.57      5.45 o
   0   7  22       83.87       84.39     22.02 o
   1   7  22        9.69        9.60      5.49 o
   2   7  22        3.65        4.79      4.91 o
   3   7  22        3.70       -1.63      7.38 o
   4   7  22       27.12       46.65      9.24 o
  -4   8  22       22.18       22.67      7.91 o
  -3   8  22       22.86       27.16     11.76 o
  -2   8  22        0.22       -2.83      6.49 o
  -1   8  22       32.96       42.14      8.22 o
   0   8  22      136.27      156.70     12.84 o
   1   8  22       66.65       76.88      9.32 o
   2   8  22       40.45       72.55     14.85 o
   3   8  22       41.86       36.25     11.73 o
  -2   9  22        0.03        5.56      6.31 o
  -1   9  22       66.98       60.80      9.59 o
   0   9  22       81.78       81.57     10.50 o
   1   9  22       20.98       22.65      7.41 o
   2   9  22        7.52       10.75     10.44 o
  -7   1  23       54.80       58.77      7.10 o
  -6   1  23        7.29        2.54      4.27 o
  -5   1  23       56.71       67.72      6.61 o
  -4   1  23        0.95        8.31      6.45 o
  -3   1  23      442.32      469.78     19.26 o
  -2   1  23       25.62       32.49      7.01 o
  -1   1  23       25.26       31.41      8.29 o
   0   1  23       29.41       18.51      5.91 o
   1   1  23       92.64       75.14      8.06 o
   2   1  23       68.73       76.42      7.84 o
   3   1  23       25.64       18.20      5.19 o
   4   1  23      194.55      184.68     12.31 o
   5   1  23       22.06       25.33      7.07 o
   6   1  23       13.99       13.76      8.41 o
  -7   2  23       54.79       59.64     10.33 o
  -6   2  23        9.11       15.52      5.01 o
  -5   2  23      501.79      488.35     16.36 o
  -4   2  23       12.03       20.69      6.81 o
  -3   2  23      492.24      454.66     18.61 o
  -2   2  23       26.56       21.99      6.64 o
  -1   2  23      305.92      285.07     14.36 o
   0   2  23       27.27       23.97      6.24 o
   1   2  23        1.72        4.42      4.97 o
   2   2  23       12.87        9.19      5.07 o
   3   2  23       95.63       94.07      6.72 o
   4   2  23       53.88       53.95      6.16 o
   5   2  23      163.10      178.81     12.87 o
   6   2  23       33.12       31.83      8.09 o
  -6   3  23      245.96      267.15     11.30 o
  -5   3  23      115.59      120.64      8.92 o
  -4   3  23      258.52      233.26     14.47 o
  -3   3  23       26.83       32.39      7.35 o
  -2   3  23      138.08      109.00     10.31 o
  -1   3  23       88.37       71.97      8.63 o
   0   3  23        4.96       11.91      5.54 o
   1   3  23      104.60       93.31     13.56 o
   2   3  23       12.41       12.03      5.42 o
   3   3  23      298.14      304.07     19.88 o
   4   3  23        1.30        6.55      6.88 o
   5   3  23      118.90      144.60     18.05 o
   6   3  23        0.01        2.17      9.89 o
  -6   4  23      144.91      155.48     10.40 o
  -5   4  23       47.97       58.67     10.45 o
  -4   4  23        4.01       -1.13      5.40 o
  -3   4  23        0.69        4.85      5.16 o
  -2   4  23        9.23       11.50      5.68 o
  -1   4  23        5.78        1.03      5.17 o
   0   4  23       63.62       57.39      8.01 o
   1   4  23       61.13       63.95      8.00 o
   2   4  23        1.63        2.77      4.98 o
   3   4  23       19.28       18.31      8.37 o
   4   4  23        3.88        2.69      6.82 o
   5   4  23        6.11       -5.64      8.10 o
   6   4  23       46.17       10.27     11.00 o
  -6   5  23       79.72       91.51     11.51 o
  -5   5  23        3.61        5.24      6.12 o
  -4   5  23        6.35        6.37      6.97 o
  -3   5  23       37.76       46.39      8.19 o
  -2   5  23        6.28        9.74      5.71 o
  -1   5  23        0.33        0.63      4.94 o
   0   5  23        9.66        7.22      5.22 o
   1   5  23       25.65       29.46      6.60 o
   2   5  23        8.04        4.79      4.97 o
   3   5  23       89.98       91.60     13.41 o
   4   5  23       16.36       23.50      8.99 o
   5   5  23       31.67       36.00     12.39 o
  -5   6  23        8.52       24.60      9.03 o
  -4   6  23       34.92       26.17      7.60 o
  -3   6  23       95.44      102.90     11.17 o
  -2   6  23       90.28      103.30     10.73 o
  -1   6  23       10.95       13.13      5.97 o
   0   6  23      122.88      131.00     11.05 o
   1   6  23        0.48        5.73      5.22 o
   2   6  23        0.31       -0.85      4.73 o
   3   6  23       81.09       78.24     13.63 o
   4   6  23      160.00      147.14     12.63 o
   5   6  23       36.04       46.91     13.38 o
  -4   7  23        4.60       10.95      7.38 o
  -3   7  23       37.60       34.38      8.18 o
  -2   7  23        3.37        1.91      5.99 o
  -1   7  23       33.32       48.60      8.62 o
   0   7  23       71.04      104.99     10.54 o
   1   7  23       15.02       14.20      6.10 o
   2   7  23      282.68      287.33     14.95 o
   3   7  23        1.07        1.34      8.78 o
   4   7  23      167.19      187.71     21.53 o
  -3   8  23       15.05        9.82      6.64 o
  -2   8  23       29.89       30.33      7.60 o
  -1   8  23        2.51       -0.89      5.56 o
   0   8  23        4.84       12.20      6.45 o
   1   8  23       30.94       39.58      7.94 o
   2   8  23       39.91       40.90     12.54 o
   3   8  23        8.86        3.69      9.42 o
  -1   9  23        1.26        3.73     15.94 o
   0   9  23      151.34      142.18     29.94 o
   1   9  23       81.98       81.72     10.69 o
  -6   0  24      101.31       91.77     10.95 o
  -5   0  24        1.55        2.28      8.98 o
  -4   0  24      122.25      107.71     15.92 o
  -3   0  24       60.69       55.18     11.94 o
  -2   0  24      813.83      870.24     38.54 o
  -1   0  24        3.73        0.65      6.53 o
   0   0  24       43.51       34.29      9.90 o
   1   0  24        9.64        3.88      6.81 o
   2   0  24       50.25       44.93      9.82 o
   3   0  24      531.99      603.27     27.89 o
   4   0  24      131.87      139.51     16.04 o
   5   0  24        4.23       -2.61      7.87 o
   6   0  24        3.53        6.77      9.36 o
  -6   1  24       10.95        6.21      4.51 o
  -5   1  24        1.96        5.21      4.91 o
  -4   1  24       76.70       78.30     16.44 o
  -3   1  24        2.77        6.78      7.97 o
  -2   1  24       80.49       79.09     12.23 o
  -1   1  24       50.51       45.69     17.00 o
   0   1  24       20.20       20.98      6.04 o
   1   1  24       65.21       65.78      8.04 o
   2   1  24       22.96       23.39      7.20 o
   3   1  24       37.55       49.68      6.79 o
   4   1  24       34.54       33.13      7.64 o
   5   1  24        6.65        5.45      5.93 o
   6   1  24       12.39       10.31      7.26 o
  -6   2  24       15.20       13.84      5.19 o
  -5   2  24       20.88       17.39      5.69 o
  -4   2  24       42.48       52.35     14.58 o
  -3   2  24       89.20      108.69     10.72 o
  -2   2  24        6.47        2.21      7.96 o
  -1   2  24        2.67        4.66     11.34 o
   0   2  24        4.80        1.83      5.16 o
   1   2  24      199.29      195.52     11.90 o
   2   2  24        0.39        0.39      4.51 o
   3   2  24       10.14        3.62      3.77 o
   4   2  24       12.63       13.89      6.23 o
   5   2  24      331.61      402.20     18.48 o
   6   2  24       15.91       23.92     11.17 o
  -6   3  24       18.27       13.06      5.96 o
  -5   3  24      662.22      684.06     20.06 o
  -4   3  24       39.34       39.01      7.99 o
  -3   3  24       64.47       42.15      8.06 o
  -2   3  24        3.34        1.83      5.34 o
  -1   3  24       28.82       15.48      8.27 o
   0   3  24        3.27       -0.11      4.93 o
   1   3  24       24.74       24.09      6.10 o
   2   3  24       65.45       80.54      9.47 o
   3   3  24       65.20       69.75     11.85 o
   4   3  24       32.12       34.80      9.43 o
   5   3  24        1.74       20.10     11.19 o
   6   3  24        1.15        4.93      9.50 o
  -6   4  24      150.03      163.65     13.97 o
  -5   4  24      104.83       94.50     12.70 o
  -4   4  24        7.11       -5.59      5.59 o
  -3   4  24       17.41       17.72      6.50 o
  -2   4  24       28.99       42.00      7.80 o
  -1   4  24        2.47        5.75      5.14 o
   0   4  24       59.66       48.08      7.74 o
   1   4  24       32.79       42.88     12.40 o
   2   4  24        0.13       10.29      5.39 o
   3   4  24        2.75       -6.20      6.20 o
   4   4  24       33.51       30.60      9.74 o
   5   4  24        4.57       -5.88      8.67 o
  -5   5  24       15.52        4.42      6.35 o
  -4   5  24        0.24       -2.19      5.57 o
  -3   5  24       89.70       92.61     10.80 o
  -2   5  24       12.87        7.96      6.04 o
  -1   5  24        0.55        8.35      5.19 o
   0   5  24      145.33      122.54     10.70 o
   1   5  24        2.87        0.85      4.93 o
   2   5  24        7.11       15.72      5.94 o
   3   5  24       14.81       20.71      9.09 o
   4   5  24        1.26        1.50      7.36 o
   5   5  24        9.17        9.09     10.39 o
  -5   6  24        0.36       -5.63      5.63 o
  -4   6  24       70.16       79.05     10.67 o
  -3   6  24        8.45       14.35      6.72 o
  -2   6  24       82.17       83.30     10.40 o
  -1   6  24        1.27        6.35      5.75 o
   0   6  24        0.12       -5.07      5.07 o
   1   6  24        8.33        9.46      6.84 o
   2   6  24        0.19        7.77     12.67 o
   3   6  24        0.23        0.49      7.65 o
   4   6  24       33.87       36.49      8.38 o
  -4   7  24      132.42      141.83     13.35 o
  -3   7  24       43.64       32.98      9.45 o
  -2   7  24      172.54      191.56     27.20 o
  -1   7  24        0.83        0.08      5.42 o
   0   7  24       26.49       24.80      7.49 o
   1   7  24       30.66       46.89     20.47 o
   2   7  24      273.56      277.86     22.51 o
   3   7  24       67.15       74.21     14.34 o
  -3   8  24       10.42        5.09      6.65 o
  -2   8  24       34.02       50.48     21.79 o
  -1   8  24        3.11        7.98      9.50 o
   0   8  24      394.56      526.17     21.90 o
   1   8  24        1.92        9.44      6.35 o
   2   8  24      340.64      360.90     26.20 o
  -6   1  25        3.56       -4.39      7.61 o
  -5   1  25       20.20       24.58      7.91 o
  -4   1  25        5.38       14.07      6.79 o
  -3   1  25      611.15      607.04     22.96 o
  -2   1  25        1.72       -2.64      5.09 o
  -1   1  25        0.70        0.03      5.10 o
   0   1  25        5.91        5.47      5.41 o
   1   1  25        0.10       12.41      5.37 o
   2   1  25        7.98       17.48      5.46 o
   3   1  25       65.88       73.52      7.93 o
   4   1  25        4.32        4.34      9.72 o
   5   1  25        1.14       -7.49      7.49 o
   6   1  25       50.50       61.23      9.99 o
  -6   2  25      127.96      136.46     17.20 o
  -5   2  25        1.53       -2.81      6.08 o
  -4   2  25       13.53       13.24      6.87 o
  -3   2  25        2.52       -4.94      4.94 o
  -2   2  25        5.36        1.99      5.47 o
  -1   2  25        0.10        2.54      5.20 o
   0   2  25       34.54       36.22     15.15 o
   1   2  25       21.80       17.69      7.61 o
   2   2  25       41.92       46.58      7.41 o
   3   2  25      245.98      242.63     13.03 o
   4   2  25      248.93      283.98     18.20 o
   5   2  25       21.96       25.82     11.51 o
  -6   3  25        1.50       10.84      8.94 o
  -5   3  25      324.56      344.95     18.07 o
  -4   3  25        1.70       -3.14      5.78 o
  -3   3  25       18.86       11.10     14.35 o
  -2   3  25        5.33        6.09      5.37 o
  -1   3  25        3.49        7.02      5.61 o
   0   3  25        5.08        4.50      5.50 o
   1   3  25       89.56       93.21     24.02 o
   2   3  25       42.73       41.34      7.16 o
   3   3  25      266.82      332.24     22.32 o
   4   3  25       44.26       59.61     13.38 o
   5   3  25       55.18       74.87     15.63 o
  -5   4  25       22.44       16.78     12.51 o
  -4   4  25        9.43        5.13     10.57 o
  -3   4  25       52.88       60.04      9.45 o
  -2   4  25       10.04        7.31      5.85 o
  -1   4  25        2.00       -0.70      6.14 o
   0   4  25       68.57       72.18     15.51 o
   1   4  25       29.01       43.72      7.80 o
   2   4  25        1.13        1.10      5.17 o
   3   4  25       30.89       42.28     10.77 o
   4   4  25        3.37        1.33      7.59 o
   5   4  25       13.76        6.39     10.32 o
  -5   5  25       29.29       31.91      8.60 o
  -4   5  25       38.26       56.24     12.12 o
  -3   5  25        1.82       -1.98      5.36 o
  -2   5  25      123.67      156.37     12.69 o
  -1   5  25        0.52       -1.07      5.40 o
   0   5  25        4.06        7.37      5.54 o
   1   5  25        9.28        2.60      5.43 o
   2   5  25       58.95       83.98      9.57 o
   3   5  25       52.84       73.10     13.42 o
   4   5  25       53.83       71.92     13.52 o
  -4   6  25       75.66       81.09     26.09 o
  -3   6  25       22.29       24.19      7.86 o
  -2   6  25      158.58      172.89     13.64 o
  -1   6  25        0.39       -1.39      5.74 o
   0   6  25        1.17       -5.24      5.24 o
   1   6  25        7.60        4.76      5.55 o
   2   6  25        0.24        9.25      8.29 o
   3   6  25       29.59       48.53     12.13 o
   4   6  25       10.34       15.57      7.39 o
  -3   7  25       10.06       22.81      7.42 o
  -2   7  25        0.71       -1.24      6.19 o
  -1   7  25        1.76        5.81      6.27 o
   0   7  25       65.96       79.81     10.45 o
   1   7  25       70.34      123.89     15.36 o
   2   7  25        1.12        8.96      9.73 o
   3   7  25       51.82       53.14     13.55 o
  -1   8  25       14.18       31.50      8.21 o
   0   8  25      253.40      285.46     16.91 o
   1   8  25       83.31      127.33     12.27 o
  -6   0  26        0.04       -2.07      9.30 o
  -5   0  26       20.60       19.49     10.56 o
  -4   0  26        7.45        3.64      8.86 o
  -3   0  26      208.57      206.28     20.15 o
  -2   0  26       94.12      117.65     16.14 o
  -1   0  26       75.17       89.72     14.10 o
   0   0  26        4.88        6.12      7.68 o
   1   0  26      102.95      112.06     14.16 o
   2   0  26        0.89       -5.98      5.98 o
   3   0  26        0.18        0.47      6.63 o
   4   0  26        1.53        3.98      8.22 o
   5   0  26      123.40      113.39     16.32 o
  -6   1  26       20.76       12.52      8.14 o
  -5   1  26       40.25       35.66      8.92 o
  -4   1  26       18.82       19.55      7.47 o
  -3   1  26       79.94       74.27     11.30 o
  -2   1  26      155.60      170.21     12.78 o
  -1   1  26        4.50        9.02      5.71 o
   0   1  26       19.03       23.38      7.37 o
   1   1  26        4.21        6.57      5.41 o
   2   1  26       34.64       29.27     12.17 o
   3   1  26       36.50       34.75      9.34 o
   4   1  26      120.37      139.89     11.83 o
   5   1  26        8.23       10.32      6.85 o
  -5   2  26        4.22        0.99      6.96 o
  -4   2  26       18.61        8.65      9.02 o
  -3   2  26      111.90      109.14     13.25 o
  -2   2  26      125.46      119.34     12.24 o
  -1   2  26       12.66        7.99      6.13 o
   0   2  26        7.62        3.07      5.44 o
   1   2  26        8.90        3.12      5.13 o
   2   2  26      112.15      142.38     10.70 o
   3   2  26      820.17      929.00     30.10 o
   4   2  26      203.39      301.30     24.26 o
   5   2  26      171.38      175.57     20.37 o
  -5   3  26        4.12       18.00      7.75 o
  -4   3  26       19.55       14.07      7.20 o
  -3   3  26        1.26        6.96     15.13 o
  -2   3  26       30.53       26.02      9.50 o
  -1   3  26       77.96      111.79     17.10 o
   0   3  26        0.63        1.63      5.21 o
   1   3  26      323.53      383.54     19.42 o
   2   3  26        0.82       29.26     33.98 o
   3   3  26      478.55      541.57     28.82 o
   4   3  26       55.77       80.60     15.57 o
   5   3  26       12.20        5.47     10.81 o
  -5   4  26       15.16       10.22      7.65 o
  -4   4  26        3.37        3.28      6.20 o
  -3   4  26       19.62        9.71      6.81 o
  -2   4  26        6.11        8.36      6.14 o
  -1   4  26       83.18       90.37     10.41 o
   0   4  26       34.11       30.26      7.12 o
   1   4  26      115.29      129.38     14.60 o
   2   4  26        0.31       -2.83      5.63 o
   3   4  26        3.44        2.09      7.31 o
  -4   5  26       49.92       36.16      9.18 o
  -3   5  26      112.82      135.87     12.77 o
  -2   5  26        0.18        9.21      6.58 o
  -1   5  26       41.70       53.56      9.06 o
   0   5  26      138.50      126.01     11.52 o
   1   5  26        5.64       -4.53      5.19 o
   2   5  26       42.41       43.61      8.23 o
   3   5  26       14.17       12.54      9.13 o
   4   5  26       11.81       13.84      8.96 o
  -3   6  26        2.06        5.56      6.52 o
  -2   6  26        1.62       -5.15      5.15 o
  -1   6  26        0.37       18.60      6.95 o
   0   6  26      155.55      172.44     13.35 o
   1   6  26        0.19       -2.97      5.39 o
   2   6  26      202.53      288.11     23.11 o
   3   6  26       14.96       14.66      9.67 o
  -2   7  26        9.90        7.47      6.77 o
  -1   7  26       50.52       55.36      9.49 o
   0   7  26       86.34       88.51     11.13 o
   1   7  26      102.48      100.78     13.56 o
   2   7  26      308.93      353.56     26.35 o
  -5   1  27       47.68       40.66      9.53 o
  -4   1  27        0.00       -0.30      6.08 o
  -3   1  27      164.35      173.45     25.04 o
  -2   1  27        1.76        2.92      6.14 o
  -1   1  27       12.14       14.80      6.55 o
   0   1  27        1.75        1.66      5.46 o
   1   1  27       27.34       39.64      7.68 o
   2   1  27       79.71      112.89     12.79 o
   3   1  27        5.07       10.37      7.88 o
   4   1  27       66.31       87.22     10.47 o
   5   1  27       34.53       30.05      8.27 o
  -5   2  27        8.69       22.33      8.23 o
  -4   2  27       50.99       57.15      9.67 o
  -3   2  27       70.53       73.54     10.36 o
  -2   2  27       41.01       37.71      8.29 o
  -1   2  27       17.12       10.14      6.14 o
   0   2  27       24.63       20.93      6.93 o
   1   2  27       24.89       33.73      7.29 o
   2   2  27       10.65      172.89     16.84 o
   3   2  27      126.61      140.10     15.44 o
   4   2  27        8.90       20.78     11.12 o
  -5   3  27        3.05        5.31     11.24 o
  -4   3  27        1.28        2.82     10.31 o
  -3   3  27       83.50       81.11     10.67 o
  -2   3  27        8.74        9.78     10.46 o
  -1   3  27       53.59       59.51      9.47 o
   0   3  27       18.34       12.02      6.27 o
   1   3  27      123.11      145.09     11.76 o
   2   3  27        6.08       75.46     48.78 o
   3   3  27       77.73       74.66     13.08 o
   4   3  27        2.23       13.87     10.72 o
  -4   4  27        3.79        5.45      6.81 o
  -3   4  27       11.05       11.53      7.29 o
  -2   4  27        0.04       -2.37      5.62 o
  -1   4  27      159.25      189.13     24.54 o
   0   4  27       16.98       24.82      7.18 o
   1   4  27       47.06       52.99     10.53 o
   2   4  27        0.02       -1.57      5.73 o
   3   4  27        5.12        4.12      7.97 o
   4   4  27      149.99      179.23     21.06 o
  -4   5  27        0.10        2.03      7.28 o
  -3   5  27      106.53      112.97     12.35 o
  -2   5  27       38.97       55.28      9.20 o
  -1   5  27       26.22       25.92      8.13 o
   0   5  27       10.05        5.62      6.14 o
   1   5  27       19.88       11.93      6.74 o
   2   5  27        0.50        5.81      8.80 o
   3   5  27       22.26       21.68     10.27 o
  -3   6  27        1.25        4.40      6.77 o
  -2   6  27       14.56       16.64     15.50 o
  -1   6  27        5.30        5.02      9.43 o
   0   6  27      149.11      174.60     22.58 o
   1   6  27        0.53        0.09      5.81 o
   2   6  27       57.64       80.24     15.28 o
  -1   7  27        6.08        7.17      7.06 o
   0   7  27        0.44       -0.77      6.52 o
  -5   0  28        3.09       -8.82      8.82 o
  -4   0  28        0.26       -7.59      7.59 o
  -3   0  28        1.26        5.57      9.68 o
  -2   0  28        3.30       -6.76      7.71 o
  -1   0  28       28.97       44.81     11.57 o
   0   0  28       57.85       84.94     14.49 o
   1   0  28      234.15      235.19     20.26 o
   2   0  28       60.95       82.68     13.37 o
   4   0  28      133.53      127.90     17.16 o
  -5   1  28       21.35        8.29      7.62 o
  -4   1  28        6.53        6.16      7.25 o
  -3   1  28       29.36       27.20      7.54 o
  -2   1  28       54.25       63.46      9.70 o
  -1   1  28       28.76       41.91      8.43 o
   0   1  28       68.63       60.99      9.23 o
   1   1  28      207.89      269.00     14.93 o
   2   1  28       65.11       84.80      9.43 o
   3   1  28       41.64       40.27     10.54 o
   4   1  28       27.24       18.78      7.66 o
  -4   2  28       23.33       15.87      7.91 o
  -3   2  28       20.86       17.03      7.45 o
  -2   2  28      100.16      114.99     25.01 o
  -1   2  28       18.53       27.26      7.60 o
   0   2  28      122.37      151.92     12.34 o
   1   2  28        9.67        9.30      6.13 o
   2   2  28        4.15       30.70      7.34 o
   3   2  28       11.29       17.34      8.74 o
   4   2  28       14.79       45.98     13.44 o
  -4   3  28       22.49       23.16      8.02 o
  -3   3  28        1.33        2.30      6.28 o
  -2   3  28       80.52       91.58     18.54 o
  -1   3  28       20.16       34.21      8.28 o
   0   3  28       16.52       23.76      7.14 o
   1   3  28      142.79      158.11     12.45 o
   2   3  28       31.31       40.52      7.91 o
   3   3  28       24.28       29.87     10.51 o
   4   3  28       70.27       61.70     14.78 o
  -4   4  28       11.04       18.33      7.84 o
  -3   4  28      170.96      199.28     15.08 o
  -2   4  28        0.19       -2.03      6.11 o
  -1   4  28      216.45      263.57     24.00 o
   0   4  28        8.53        8.57      6.45 o
   1   4  28      122.28      142.53     12.24 o
   2   4  28       32.53       30.37     11.06 o
   3   4  28       21.90       53.78     12.55 o
  -3   5  28       20.74       31.45      8.62 o
  -2   5  28        1.29       -3.61      6.58 o
  -1   5  28        6.63       20.41      8.43 o
   0   5  28       81.21       84.97     10.76 o
   1   5  28        4.71       14.32     11.95 o
   2   5  28       40.85       41.74     12.31 o
  -2   6  28        9.68        6.65      8.78 o
  -1   6  28        0.53        0.61     13.79 o
   0   6  28       10.98       21.72      8.12 o
   1   6  28       15.53       18.43     10.14 o
  -4   1  29        0.14       -0.60      6.25 o
  -3   1  29       66.45       64.79     10.53 o
  -2   1  29       16.16       22.64      8.23 o
  -1   1  29        0.67       25.62     11.26 o
   0   1  29      133.12      155.01     25.52 o
   1   1  29        0.79        7.17      5.75 o
   2   1  29       36.50       61.67     14.51 o
  -4   2  29       24.08       29.10      8.95 o
  -3   2  29       13.11       30.69     10.04 o
  -2   2  29       47.41       50.71      9.48 o
  -1   2  29        0.02       -5.66      5.66 o
   0   2  29        2.28        4.07      6.03 o
   1   2  29        1.85       -4.93      4.93 o
   2   2  29        5.23       19.09      6.65 o
   3   2  29        3.47        8.24      8.52 o
  -3   3  29       54.12       60.17     10.66 o
  -2   3  29      202.75      230.19     16.05 o
  -1   3  29       25.58       30.07      8.19 o
   0   3  29        4.46       -3.58      5.31 o
   1   3  29        4.50       -2.37      5.67 o
   2   3  29       14.96       25.22      7.20 o
   3   3  29      129.18      143.96     17.24 o
  -3   4  29      401.66      474.00     38.76 o
  -2   4  29        3.57       -3.08     10.32 o
  -1   4  29       59.02       65.39     10.23 o
   0   4  29       41.54       44.34     17.65 o
   1   4  29        6.67        9.02      9.73 o
   2   4  29       14.79       40.07     12.36 o
  -2   5  29      213.31      235.02     16.50 o
  -1   5  29       15.96       21.44      8.04 o
   0   5  29      291.56      388.27     23.73 o
   1   5  29        0.10       -2.91      6.31 o
  -3   0  30      187.56      213.48     22.62 o
  -2   0  30      158.11      213.10     21.65 o
  -1   0  30      359.56      406.44     27.35 o
   0   0  30        2.00        5.52      9.07 o
   1   0  30       42.35       44.37     12.11 o
   2   0  30       63.10       63.50     13.10 o
  -3   1  30        7.81        5.44      7.65 o
  -2   1  30        5.28       12.42      7.36 o
  -1   1  30        0.03        2.46      6.57 o
   0   1  30        0.19       15.48      6.85 o
   1   1  30       14.29       22.71      7.10 o
   2   1  30        7.77       31.69      7.46 o
   3   1  30       24.82       33.35     11.83 o
  -3   2  30      227.22      256.85     17.15 o
  -2   2  30        1.54       -2.21      6.46 o
  -1   2  30       46.56       37.24      8.75 o
   0   2  30        0.03        0.87      7.04 o
   1   2  30       14.10        2.81      9.53 o
   2   2  30       13.79       12.83      6.67 o
  -2   3  30      131.40      155.62     14.27 o
  -1   3  30        0.44        1.29      6.81 o
   0   3  30        9.71       17.72      7.48 o
   1   3  30        0.32       -5.60      5.60 o
   2   3  30       33.32       66.48     13.81 o
  -2   4  30       23.12       39.06      9.61 o
  -1   4  30       43.94       51.03      9.88 o
   0   4  30       45.92       48.04      9.63 o
   1   4  30       18.42       12.79      7.63 o
  -2   1  31       36.35       44.40     15.71 o
  -1   1  31       52.28       43.53     10.02 o
   0   1  31       32.45       55.11     12.58 o
   1   1  31      139.84      140.16     12.60 o
   2   1  31       23.57       43.15      8.46 o
  -2   2  31        0.16       10.50      7.73 o
  -1   2  31        2.35       14.96      7.73 o
   0   2  31        8.83        8.05      7.22 o
   1   2  31       18.77       33.54      8.36 o
  -1   3  31        3.66        6.04      7.34 o
   0   3  31        0.02       -3.97      5.99 o
   0   0  32      263.00      275.22     24.15 o
 
